# Supplementary material for: Running trends in Switzerland from 1999 to 2019: An exploratory observational study
Source: PLoS One. 2025 Jan 16;20(1):e0311268. doi: 10.1371/journal.pone.0311268 (PMC11737753; doi:10.1371/journal.pone.0311268)
Supplement: S1 File — (XLSX) [file pone.0311268.s007.xlsx]

## Sheet: 5 km
Austragungsjahr	Name Wettkampf	Geschlecht (m/w)	Jahrgang Läufer	Alter Läufer (Jahre)	Age Group	Distanz (km)	Laufzeit (h:m:s,ms)	Geschwindigkeit (km/h)	Geschwindigkeit (m/s)	Art des Laufes (Strassenlauf, Trail)	Flat run/ Mountain
1999	Kerzerslauf	m	1980	19	M18	5	0.0122766	18.6669	5.18526	Strassenlauf	Flat run
1999	Kerzerslauf	m	1979	20	M20	5	0.0123484	18.5584	5.15512	Strassenlauf	Flat run
1999	Kerzerslauf	m	1978	21	M20	5	0.0125428	18.2707	5.07521	Strassenlauf	Flat run
1999	Kerzerslauf	m	1979	20	M20	5	0.012669	18.0888	5.02467	Strassenlauf	Flat run
1999	Kerzerslauf	m	1974	25	M25	5	0.0127801	17.9315	4.98098	Strassenlauf	Flat run
1999	Kerzerslauf	m	1977	22	M20	5	0.0128762	17.7978	4.94382	Strassenlauf	Flat run
1999	Kerzerslauf	m	1979	20	M20	5	0.0129595	17.6833	4.91203	Strassenlauf	Flat run
1999	Kerzerslauf	m	1978	21	M20	5	0.0129734	17.6644	4.90677	Strassenlauf	Flat run
1999	Kerzerslauf	m	1962	37	M35	5	0.0129815	17.6534	4.90371	Strassenlauf	Flat run
1999	Kerzerslauf	m	1961	38	M35	5	0.0130463	17.5656	4.87935	Strassenlauf	Flat run
1999	Kerzerslauf	m	1966	33	M30	5	0.0131134	17.4757	4.85437	Strassenlauf	Flat run
1999	Kerzerslauf	m	1977	22	M20	5	0.0134201	17.0763	4.74342	Strassenlauf	Flat run
1999	Kerzerslauf	m	1982	17	M18	5	0.0134954	16.9811	4.71698	Strassenlauf	Flat run
1999	Kerzerslauf	m	1981	18	M18	5	0.01364	16.801	4.66695	Strassenlauf	Flat run
1999	Kerzerslauf	m	1983	16	M18	5	0.0137697	16.6429	4.62301	Strassenlauf	Flat run
1999	Kerzerslauf	m	1983	16	M18	5	0.0139456	16.4329	4.56469	Strassenlauf	Flat run
1999	Kerzerslauf	m	1977	22	M20	5	0.0139699	16.4043	4.55675	Strassenlauf	Flat run
1999	Kerzerslauf	m	1983	16	M18	5	0.0139838	16.388	4.55223	Strassenlauf	Flat run
1999	Kerzerslauf	m	1982	17	M18	5	0.0140914	16.2628	4.51745	Strassenlauf	Flat run
1999	Kerzerslauf	m	1961	38	M35	5	0.0143843	15.9318	4.42549	Strassenlauf	Flat run
1999	Kerzerslauf	m	1981	18	M18	5	0.0146053	15.6906	4.35851	Strassenlauf	Flat run
1999	Kerzerslauf	m	1980	19	M18	5	0.0149722	15.3061	4.2517	Strassenlauf	Flat run
1999	Kerzerslauf	m	1982	17	M18	5	0.0149954	15.2825	4.24514	Strassenlauf	Flat run
1999	Kerzerslauf	m	1970	29	M25	5	0.0150451	15.2319	4.23109	Strassenlauf	Flat run
1999	Kerzerslauf	m	1975	24	M20	5	0.0150625	15.2144	4.22622	Strassenlauf	Flat run
1999	Kerzerslauf	m	1970	29	M25	5	0.0150764	15.2004	4.22232	Strassenlauf	Flat run
1999	Kerzerslauf	m	1980	19	M18	5	0.015103	15.1736	4.21488	Strassenlauf	Flat run
1999	Kerzerslauf	m	1984	15	M18	5	0.0152546	15.0228	4.17299	Strassenlauf	Flat run
1999	Kerzerslauf	m	1967	32	M30	5	0.0153275	14.9513	4.15314	Strassenlauf	Flat run
1999	Kerzerslauf	m	1983	16	M18	5	0.0154525	14.8303	4.11954	Strassenlauf	Flat run
1999	Kerzerslauf	m	1983	16	M18	5	0.0154641	14.8193	4.11646	Strassenlauf	Flat run
1999	Kerzerslauf	m	1969	30	M30	5	0.0155671	14.7212	4.08922	Strassenlauf	Flat run
1999	Kerzerslauf	m	1982	17	M18	5	0.0156979	14.5985	4.05515	Strassenlauf	Flat run
1999	Kerzerslauf	m	1965	34	M30	5	0.0157257	14.5728	4.04799	Strassenlauf	Flat run
1999	Kerzerslauf	m	1967	32	M30	5	0.0157743	14.5278	4.03551	Strassenlauf	Flat run
1999	Kerzerslauf	m	1981	18	M18	5	0.0158449	14.4631	4.01753	Strassenlauf	Flat run
1999	Kerzerslauf	m	1981	18	M18	5	0.0158785	14.4325	4.00904	Strassenlauf	Flat run
1999	Kerzerslauf	m	1983	16	M18	5	0.0158993	14.4136	4.00379	Strassenlauf	Flat run
1999	Kerzerslauf	m	1983	16	M18	5	0.0159259	14.3895	3.99709	Strassenlauf	Flat run
1999	Kerzerslauf	m	1981	18	M18	5	0.0159595	14.3593	3.98869	Strassenlauf	Flat run
1999	Kerzerslauf	m	1985	14	M18	5	0.0162164	14.1318	3.92549	Strassenlauf	Flat run
1999	Kerzerslauf	m	1959	40	M40	5	0.016228	14.1217	3.92269	Strassenlauf	Flat run
1999	Kerzerslauf	m	1980	19	M18	5	0.0162361	14.1146	3.92073	Strassenlauf	Flat run
1999	Kerzerslauf	m	1963	36	M35	5	0.0163009	14.0585	3.90514	Strassenlauf	Flat run
1999	Kerzerslauf	m	1987	12	M18	5	0.0163113	14.0495	3.90265	Strassenlauf	Flat run
1999	Kerzerslauf	m	1973	26	M25	5	0.0163565	14.0108	3.89188	Strassenlauf	Flat run
1999	Kerzerslauf	m	1981	18	M18	5	0.0164213	13.9555	3.87652	Strassenlauf	Flat run
1999	Kerzerslauf	m	1983	16	M18	5	0.0164641	13.9192	3.86643	Strassenlauf	Flat run
1999	Kerzerslauf	m	1984	15	M18	5	0.0165475	13.8491	3.84696	Strassenlauf	Flat run
1999	Kerzerslauf	m	1956	43	M40	5	0.016684	13.7357	3.81547	Strassenlauf	Flat run
1999	Kerzerslauf	m	1949	50	M50	5	0.016809	13.6335	3.7871	Strassenlauf	Flat run
1999	Kerzerslauf	m	1961	38	M35	5	0.0168715	13.583	3.77307	Strassenlauf	Flat run
1999	Kerzerslauf	m	1968	31	M30	5	0.0168947	13.5644	3.7679	Strassenlauf	Flat run
1999	Kerzerslauf	m	1989	10	M18	5	0.0169803	13.496	3.74889	Strassenlauf	Flat run
1999	Kerzerslauf	m	1983	16	M18	5	0.0170185	13.4657	3.74048	Strassenlauf	Flat run
1999	Kerzerslauf	m	1961	38	M35	5	0.0170613	13.4319	3.73109	Strassenlauf	Flat run
1999	Kerzerslauf	m	1946	53	M50	5	0.017088	13.411	3.72528	Strassenlauf	Flat run
1999	Kerzerslauf	m	1988	11	M18	5	0.0171366	13.373	3.71471	Strassenlauf	Flat run
1999	Kerzerslauf	m	1968	31	M30	5	0.0171921	13.3297	3.70271	Strassenlauf	Flat run
1999	Kerzerslauf	m	1931	68	M65	5	0.0172477	13.2868	3.69078	Strassenlauf	Flat run
1999	Kerzerslauf	m	1981	18	M18	5	0.0173414	13.215	3.67083	Strassenlauf	Flat run
1999	Kerzerslauf	m	1983	16	M18	5	0.0173993	13.171	3.65862	Strassenlauf	Flat run
1999	Kerzerslauf	m	1968	31	M30	5	0.0174039	13.1675	3.65764	Strassenlauf	Flat run
1999	Kerzerslauf	m	1960	39	M35	5	0.0174109	13.1623	3.65619	Strassenlauf	Flat run
1999	Kerzerslauf	m	1968	31	M30	5	0.017441	13.1396	3.64988	Strassenlauf	Flat run
1999	Kerzerslauf	m	1976	23	M20	5	0.0175486	13.059	3.62749	Strassenlauf	Flat run
1999	Kerzerslauf	m	1964	35	M35	5	0.0175729	13.0409	3.62247	Strassenlauf	Flat run
1999	Kerzerslauf	m	1980	19	M18	5	0.0176447	12.9879	3.60774	Strassenlauf	Flat run
1999	Kerzerslauf	m	1940	59	M55	5	0.017669	12.97	3.60278	Strassenlauf	Flat run
1999	Kerzerslauf	m	1966	33	M30	5	0.0176759	12.9649	3.60136	Strassenlauf	Flat run
1999	Kerzerslauf	m	1947	52	M50	5	0.0178808	12.8164	3.5601	Strassenlauf	Flat run
1999	Kerzerslauf	m	1986	13	M18	5	0.0178947	12.8064	3.55734	Strassenlauf	Flat run
1999	Kerzerslauf	m	1956	43	M40	5	0.0179479	12.7684	3.54679	Strassenlauf	Flat run
1999	Kerzerslauf	m	1987	12	M18	5	0.0179502	12.7668	3.54633	Strassenlauf	Flat run
1999	Kerzerslauf	m	1966	33	M30	5	0.0179722	12.7512	3.54199	Strassenlauf	Flat run
1999	Kerzerslauf	m	1988	11	M18	5	0.0180648	12.6858	3.52383	Strassenlauf	Flat run
1999	Kerzerslauf	m	1982	17	M18	5	0.0181481	12.6276	3.50765	Strassenlauf	Flat run
1999	Kerzerslauf	m	1954	45	M45	5	0.0183368	12.4976	3.47156	Strassenlauf	Flat run
1999	Kerzerslauf	m	1961	38	M35	5	0.018441	12.427	3.45196	Strassenlauf	Flat run
1999	Kerzerslauf	m	1961	38	M35	5	0.0184572	12.4161	3.44892	Strassenlauf	Flat run
1999	Kerzerslauf	m	1940	59	M55	5	0.018485	12.3975	3.44374	Strassenlauf	Flat run
1999	Kerzerslauf	m	1972	27	M25	5	0.0185035	12.3851	3.4403	Strassenlauf	Flat run
1999	Kerzerslauf	m	1941	58	M55	5	0.0185625	12.3457	3.42936	Strassenlauf	Flat run
1999	Kerzerslauf	m	1950	49	M45	5	0.0186262	12.3035	3.41763	Strassenlauf	Flat run
1999	Kerzerslauf	m	1944	55	M55	5	0.0186609	12.2806	3.41128	Strassenlauf	Flat run
1999	Kerzerslauf	m	1956	43	M40	5	0.0187257	12.2381	3.39947	Strassenlauf	Flat run
1999	Kerzerslauf	m	1973	26	M25	5	0.0188171	12.1786	3.38295	Strassenlauf	Flat run
1999	Kerzerslauf	m	1935	64	M60	5	0.018941	12.099	3.36083	Strassenlauf	Flat run
1999	Kerzerslauf	m	1968	31	M30	5	0.0190058	12.0577	3.34937	Strassenlauf	Flat run
1999	Kerzerslauf	m	1956	43	M40	5	0.0190243	12.046	3.34611	Strassenlauf	Flat run
1999	Kerzerslauf	m	1956	43	M40	5	0.0190359	12.0387	3.34407	Strassenlauf	Flat run
1999	Kerzerslauf	m	1962	37	M35	5	0.0190521	12.0284	3.34123	Strassenlauf	Flat run
1999	Kerzerslauf	m	1958	41	M40	5	0.0190648	12.0204	3.339	Strassenlauf	Flat run
1999	Kerzerslauf	m	1942	57	M55	5	0.0190984	11.9993	3.33313	Strassenlauf	Flat run
1999	Kerzerslauf	m	1962	37	M35	5	0.0191701	11.9544	3.32065	Strassenlauf	Flat run
1999	Kerzerslauf	m	1967	32	M30	5	0.0192199	11.9234	3.31206	Strassenlauf	Flat run
1999	Kerzerslauf	m	1954	45	M45	5	0.0192755	11.889	3.30251	Strassenlauf	Flat run
1999	Kerzerslauf	m	1946	53	M50	5	0.019331	11.8549	3.29302	Strassenlauf	Flat run
1999	Kerzerslauf	m	1962	37	M35	5	0.0193854	11.8216	3.28378	Strassenlauf	Flat run
1999	Kerzerslauf	m	1967	32	M30	5	0.0194109	11.8061	3.27947	Strassenlauf	Flat run
1999	Kerzerslauf	m	1956	43	M40	5	0.0196655	11.6532	3.23701	Strassenlauf	Flat run
1999	Kerzerslauf	m	1968	31	M30	5	0.0198171	11.5641	3.21224	Strassenlauf	Flat run
1999	Kerzerslauf	m	1972	27	M25	5	0.0199132	11.5083	3.19675	Strassenlauf	Flat run
1999	Kerzerslauf	m	1956	43	M40	5	0.0199352	11.4956	3.19322	Strassenlauf	Flat run
1999	Kerzerslauf	m	1963	36	M35	5	0.0200139	11.4504	3.18066	Strassenlauf	Flat run
1999	Kerzerslauf	m	1974	25	M25	5	0.0202569	11.313	3.1425	Strassenlauf	Flat run
1999	Kerzerslauf	m	1954	45	M45	5	0.0204398	11.2118	3.11438	Strassenlauf	Flat run
1999	Kerzerslauf	m	1932	67	M65	5	0.0206285	11.1092	3.0859	Strassenlauf	Flat run
1999	Kerzerslauf	m	1945	54	M50	5	0.0207512	11.0436	3.06766	Strassenlauf	Flat run
1999	Kerzerslauf	m	1950	49	M45	5	0.0209595	10.9338	3.03716	Strassenlauf	Flat run
1999	Kerzerslauf	m	1958	41	M40	5	0.0213553	10.7311	2.98087	Strassenlauf	Flat run
1999	Kerzerslauf	m	1924	75	M75	5	0.021397	10.7102	2.97506	Strassenlauf	Flat run
1999	Kerzerslauf	m	1937	62	M60	5	0.021515	10.6515	2.95874	Strassenlauf	Flat run
1999	Kerzerslauf	m	1935	64	M60	5	0.022	10.4167	2.89352	Strassenlauf	Flat run
1999	Kerzerslauf	m	1954	45	M45	5	0.0225683	10.1544	2.82066	Strassenlauf	Flat run
1999	Kerzerslauf	m	1967	32	M30	5	0.0233437	9.81705	2.72696	Strassenlauf	Flat run
1999	Kerzerslauf	m	1975	24	M20	5	0.0234514	9.77199	2.71444	Strassenlauf	Flat run
1999	Kerzerslauf	m	1945	54	M50	5	0.0245093	9.35021	2.59728	Strassenlauf	Flat run
1999	Kerzerslauf	w	1979	20	W20	5	0.0139757	16.3975	4.55487	Strassenlauf	Flat run
1999	Kerzerslauf	w	1980	19	W18	5	0.014125	16.2242	4.50672	Strassenlauf	Flat run
1999	Kerzerslauf	w	1980	19	W18	5	0.0144838	15.8223	4.39508	Strassenlauf	Flat run
1999	Kerzerslauf	w	1973	26	W25	5	0.0146516	15.641	4.34473	Strassenlauf	Flat run
1999	Kerzerslauf	w	1975	24	W20	5	0.014809	15.4748	4.29855	Strassenlauf	Flat run
1999	Kerzerslauf	w	1981	18	W18	5	0.0148368	15.4458	4.29051	Strassenlauf	Flat run
1999	Kerzerslauf	w	1981	18	W18	5	0.0148738	15.4074	4.27982	Strassenlauf	Flat run
1999	Kerzerslauf	w	1981	18	W18	5	0.0152176	15.0593	4.18315	Strassenlauf	Flat run
1999	Kerzerslauf	w	1979	20	W20	5	0.0152245	15.0525	4.18124	Strassenlauf	Flat run
1999	Kerzerslauf	w	1978	21	W20	5	0.0153993	14.8816	4.13378	Strassenlauf	Flat run
1999	Kerzerslauf	w	1983	16	W18	5	0.0154815	14.8026	4.11184	Strassenlauf	Flat run
1999	Kerzerslauf	w	1980	19	W18	5	0.015706	14.591	4.05306	Strassenlauf	Flat run
1999	Kerzerslauf	w	1981	18	W18	5	0.0159329	14.3833	3.99535	Strassenlauf	Flat run
1999	Kerzerslauf	w	1981	18	W18	5	0.0159433	14.3739	3.99274	Strassenlauf	Flat run
1999	Kerzerslauf	w	1969	30	W30	5	0.0159699	14.3499	3.98608	Strassenlauf	Flat run
1999	Kerzerslauf	w	1980	19	W18	5	0.0159838	14.3374	3.98262	Strassenlauf	Flat run
1999	Kerzerslauf	w	1983	16	W18	5	0.016066	14.2641	3.96225	Strassenlauf	Flat run
1999	Kerzerslauf	w	1981	18	W18	5	0.0161412	14.1976	3.94378	Strassenlauf	Flat run
1999	Kerzerslauf	w	1973	26	W25	5	0.0165718	13.8287	3.84132	Strassenlauf	Flat run
1999	Kerzerslauf	w	1979	20	W20	5	0.0166551	13.7596	3.8221	Strassenlauf	Flat run
1999	Kerzerslauf	w	1983	16	W18	5	0.016713	13.7119	3.80886	Strassenlauf	Flat run
1999	Kerzerslauf	w	1960	39	W35	5	0.016838	13.6101	3.78059	Strassenlauf	Flat run
1999	Kerzerslauf	w	1983	16	W18	5	0.0169329	13.5338	3.7594	Strassenlauf	Flat run
1999	Kerzerslauf	w	1983	16	W18	5	0.0170069	13.4749	3.74302	Strassenlauf	Flat run
1999	Kerzerslauf	w	1955	44	W40	5	0.0170093	13.4731	3.74251	Strassenlauf	Flat run
1999	Kerzerslauf	w	1957	42	W40	5	0.017037	13.4511	3.73641	Strassenlauf	Flat run
1999	Kerzerslauf	w	1958	41	W40	5	0.0170752	13.421	3.72806	Strassenlauf	Flat run
1999	Kerzerslauf	w	1976	23	W20	5	0.0173194	13.2318	3.67549	Strassenlauf	Flat run
1999	Kerzerslauf	w	1981	18	W18	5	0.0173611	13.2	3.66667	Strassenlauf	Flat run
1999	Kerzerslauf	w	1983	16	W18	5	0.0174201	13.1553	3.65424	Strassenlauf	Flat run
1999	Kerzerslauf	w	1983	16	W18	5	0.0175394	13.0659	3.6294	Strassenlauf	Flat run
1999	Kerzerslauf	w	1976	23	W20	5	0.017544	13.0624	3.62845	Strassenlauf	Flat run
1999	Kerzerslauf	w	1982	17	W18	5	0.0175845	13.0323	3.62009	Strassenlauf	Flat run
1999	Kerzerslauf	w	1960	39	W35	5	0.0178368	12.848	3.56888	Strassenlauf	Flat run
1999	Kerzerslauf	w	1966	33	W30	5	0.0178611	12.8305	3.56402	Strassenlauf	Flat run
1999	Kerzerslauf	w	1963	36	W35	5	0.0179363	12.7767	3.54907	Strassenlauf	Flat run
1999	Kerzerslauf	w	1962	37	W35	5	0.0180787	12.6761	3.52113	Strassenlauf	Flat run
1999	Kerzerslauf	w	1984	15	W18	5	0.0181748	12.6091	3.50252	Strassenlauf	Flat run
1999	Kerzerslauf	w	1985	14	W18	5	0.0181956	12.5946	3.49851	Strassenlauf	Flat run
1999	Kerzerslauf	w	1966	33	W30	5	0.0185972	12.3226	3.42295	Strassenlauf	Flat run
1999	Kerzerslauf	w	1962	37	W35	5	0.0188137	12.1809	3.38357	Strassenlauf	Flat run
1999	Kerzerslauf	w	1982	17	W18	5	0.0188681	12.1457	3.37382	Strassenlauf	Flat run
1999	Kerzerslauf	w	1981	18	W18	5	0.0189271	12.1079	3.3633	Strassenlauf	Flat run
1999	Kerzerslauf	w	1984	15	W18	5	0.0192477	11.9062	3.30728	Strassenlauf	Flat run
1999	Kerzerslauf	w	1962	37	W35	5	0.0192639	11.8962	3.30449	Strassenlauf	Flat run
1999	Kerzerslauf	w	1953	46	W45	5	0.0193368	11.8513	3.29203	Strassenlauf	Flat run
1999	Kerzerslauf	w	1989	10	W18	5	0.0195035	11.75	3.2639	Strassenlauf	Flat run
1999	Kerzerslauf	w	1953	46	W45	5	0.0195775	11.7056	3.25155	Strassenlauf	Flat run
1999	Kerzerslauf	w	1977	22	W20	5	0.0197616	11.5966	3.22127	Strassenlauf	Flat run
1999	Kerzerslauf	w	1955	44	W40	5	0.0197685	11.5925	3.22014	Strassenlauf	Flat run
1999	Kerzerslauf	w	1982	17	W18	5	0.0198333	11.5546	3.20962	Strassenlauf	Flat run
1999	Kerzerslauf	w	1985	14	W18	5	0.0199155	11.5069	3.19637	Strassenlauf	Flat run
1999	Kerzerslauf	w	1959	40	W40	5	0.0200023	11.457	3.1825	Strassenlauf	Flat run
1999	Kerzerslauf	w	1962	37	W35	5	0.0200139	11.4504	3.18066	Strassenlauf	Flat run
1999	Kerzerslauf	w	1967	32	W30	5	0.0203032	11.2872	3.13533	Strassenlauf	Flat run
1999	Kerzerslauf	w	1970	29	W25	5	0.0203727	11.2487	3.12464	Strassenlauf	Flat run
1999	Kerzerslauf	w	1950	49	W45	5	0.0203958	11.236	3.1211	Strassenlauf	Flat run
1999	Kerzerslauf	w	1941	58	W55	5	0.0205023	11.1776	3.10489	Strassenlauf	Flat run
1999	Kerzerslauf	w	1955	44	W40	5	0.0205718	11.1399	3.09441	Strassenlauf	Flat run
1999	Kerzerslauf	w	1954	45	W45	5	0.020772	11.0325	3.06458	Strassenlauf	Flat run
1999	Kerzerslauf	w	1971	28	W25	5	0.0209502	10.9386	3.03851	Strassenlauf	Flat run
1999	Kerzerslauf	w	1969	30	W30	5	0.0209745	10.9259	3.03499	Strassenlauf	Flat run
1999	Kerzerslauf	w	1974	25	W25	5	0.0212662	10.7761	2.99336	Strassenlauf	Flat run
1999	Kerzerslauf	w	1968	31	W30	5	0.0213137	10.7521	2.9867	Strassenlauf	Flat run
1999	Kerzerslauf	w	1966	33	W30	5	0.0213322	10.7428	2.9841	Strassenlauf	Flat run
1999	Kerzerslauf	w	1960	39	W35	5	0.0213611	10.7282	2.98006	Strassenlauf	Flat run
1999	Kerzerslauf	w	1950	49	W45	5	0.0213669	10.7253	2.97925	Strassenlauf	Flat run
1999	Kerzerslauf	w	1945	54	W50	5	0.0214132	10.7021	2.97281	Strassenlauf	Flat run
1999	Kerzerslauf	w	1945	54	W50	5	0.0214248	10.6963	2.97121	Strassenlauf	Flat run
1999	Kerzerslauf	w	1968	31	W30	5	0.0214664	10.6756	2.96544	Strassenlauf	Flat run
1999	Kerzerslauf	w	1969	30	W30	5	0.0215231	10.6475	2.95763	Strassenlauf	Flat run
1999	Kerzerslauf	w	1968	31	W30	5	0.0215266	10.6457	2.95715	Strassenlauf	Flat run
1999	Kerzerslauf	w	1949	50	W50	5	0.0218252	10.5001	2.91669	Strassenlauf	Flat run
1999	Kerzerslauf	w	1963	36	W35	5	0.0218623	10.4823	2.91175	Strassenlauf	Flat run
1999	Kerzerslauf	w	1950	49	W45	5	0.0220544	10.391	2.88638	Strassenlauf	Flat run
1999	Kerzerslauf	w	1967	32	W30	5	0.0223275	10.2639	2.85107	Strassenlauf	Flat run
1999	Kerzerslauf	w	1975	24	W20	5	0.0223345	10.2607	2.85018	Strassenlauf	Flat run
1999	Kerzerslauf	w	1956	43	W40	5	0.0223947	10.2331	2.84252	Strassenlauf	Flat run
1999	Kerzerslauf	w	1968	31	W30	5	0.0224618	10.2025	2.83403	Strassenlauf	Flat run
1999	Kerzerslauf	w	1974	25	W25	5	0.0224931	10.1883	2.83009	Strassenlauf	Flat run
1999	Kerzerslauf	w	1965	34	W30	5	0.0225139	10.1789	2.82747	Strassenlauf	Flat run
1999	Kerzerslauf	w	1970	29	W25	5	0.0228056	10.0487	2.79131	Strassenlauf	Flat run
1999	Kerzerslauf	w	1964	35	W35	5	0.0228866	10.0131	2.78143	Strassenlauf	Flat run
1999	Kerzerslauf	w	1967	32	W30	5	0.0229502	9.98537	2.77372	Strassenlauf	Flat run
1999	Kerzerslauf	w	1961	38	W35	5	0.0229549	9.98336	2.77316	Strassenlauf	Flat run
1999	Kerzerslauf	w	1940	59	W55	5	0.0229595	9.98135	2.7726	Strassenlauf	Flat run
1999	Kerzerslauf	w	1968	31	W30	5	0.0230243	9.95325	2.76479	Strassenlauf	Flat run
1999	Kerzerslauf	w	1958	41	W40	5	0.0233704	9.80586	2.72385	Strassenlauf	Flat run
1999	Kerzerslauf	w	1955	44	W40	5	0.0237743	9.63926	2.67757	Strassenlauf	Flat run
1999	Kerzerslauf	w	1973	26	W25	5	0.0243275	9.42005	2.61668	Strassenlauf	Flat run
1999	Kerzerslauf	w	1955	44	W40	5	0.0244606	9.36879	2.60244	Strassenlauf	Flat run
1999	Kerzerslauf	w	1959	40	W40	5	0.0251157	9.12442	2.53456	Strassenlauf	Flat run
1999	Kerzerslauf	w	1952	47	W45	5	0.0251447	9.11392	2.53165	Strassenlauf	Flat run
1999	Kerzerslauf	w	1953	46	W45	5	0.0261354	8.76843	2.43568	Strassenlauf	Flat run
1999	Kerzerslauf	w	1939	60	W60	5	0.0261412	8.76649	2.43514	Strassenlauf	Flat run
1999	Langenthaler Stadtlauf	m	1977	22	M20	5	0.0113171	18.4087	5.11352	Strassenlauf	Flat run
1999	Langenthaler Stadtlauf	m	1976	23	M20	5	0.0117766	17.6904	4.914	Strassenlauf	Flat run
1999	Langenthaler Stadtlauf	m	1960	39	M35	5	0.0118264	17.616	4.89333	Strassenlauf	Flat run
1999	Langenthaler Stadtlauf	m	1970	29	M25	5	0.0118403	17.5953	4.88759	Strassenlauf	Flat run
1999	Langenthaler Stadtlauf	m	1979	20	M20	5	0.0120451	17.2961	4.80446	Strassenlauf	Flat run
1999	Langenthaler Stadtlauf	m	1980	19	M18	5	0.0121586	17.1347	4.75964	Strassenlauf	Flat run
1999	Langenthaler Stadtlauf	m	1951	48	M45	5	0.0123808	16.8271	4.67421	Strassenlauf	Flat run
1999	Langenthaler Stadtlauf	m	1965	34	M30	5	0.0124988	16.6682	4.63006	Strassenlauf	Flat run
1999	Langenthaler Stadtlauf	m	1979	20	M20	5	0.0126921	16.4144	4.55955	Strassenlauf	Flat run
1999	Langenthaler Stadtlauf	m	1972	27	M25	5	0.0128368	16.2294	4.50816	Strassenlauf	Flat run
1999	Langenthaler Stadtlauf	m	1975	24	M20	5	0.0130498	15.9645	4.43459	Strassenlauf	Flat run
1999	Langenthaler Stadtlauf	m	1961	38	M35	5	0.0131343	15.8618	4.40606	Strassenlauf	Flat run
1999	Langenthaler Stadtlauf	m	1969	30	M30	5	0.013213	15.7673	4.37982	Strassenlauf	Flat run
1999	Langenthaler Stadtlauf	m	1979	20	M20	5	0.0133785	15.5723	4.32563	Strassenlauf	Flat run
1999	Langenthaler Stadtlauf	m	1957	42	M40	5	0.0134039	15.5427	4.31742	Strassenlauf	Flat run
1999	Langenthaler Stadtlauf	m	1960	39	M35	5	0.0135405	15.3859	4.27387	Strassenlauf	Flat run
1999	Langenthaler Stadtlauf	m	1978	21	M20	5	0.0136516	15.2607	4.23908	Strassenlauf	Flat run
1999	Langenthaler Stadtlauf	m	1955	44	M40	5	0.0137778	15.121	4.20027	Strassenlauf	Flat run
1999	Langenthaler Stadtlauf	m	1948	51	M50	5	0.0139873	14.8945	4.13736	Strassenlauf	Flat run
1999	Langenthaler Stadtlauf	m	1982	17	M18	5	0.0140023	14.8785	4.13291	Strassenlauf	Flat run
1999	Langenthaler Stadtlauf	m	1971	28	M25	5	0.014022	14.8576	4.12712	Strassenlauf	Flat run
1999	Langenthaler Stadtlauf	m	1973	26	M25	5	0.0140544	14.8234	4.1176	Strassenlauf	Flat run
1999	Langenthaler Stadtlauf	m	1960	39	M35	5	0.0140914	14.7844	4.10678	Strassenlauf	Flat run
1999	Langenthaler Stadtlauf	m	1974	25	M25	5	0.0141042	14.771	4.10307	Strassenlauf	Flat run
1999	Langenthaler Stadtlauf	m	1965	34	M30	5	0.0141655	14.7071	4.0853	Strassenlauf	Flat run
1999	Langenthaler Stadtlauf	m	1959	40	M40	5	0.0142002	14.6711	4.07531	Strassenlauf	Flat run
1999	Langenthaler Stadtlauf	m	1958	41	M40	5	0.0146609	14.2102	3.94726	Strassenlauf	Flat run
1999	Langenthaler Stadtlauf	m	1985	14	M18	5	0.0147211	14.1521	3.93113	Strassenlauf	Flat run
1999	Langenthaler Stadtlauf	m	1952	47	M45	5	0.0147951	14.0812	3.91144	Strassenlauf	Flat run
1999	Langenthaler Stadtlauf	m	1948	51	M50	5	0.014919	13.9643	3.87898	Strassenlauf	Flat run
1999	Langenthaler Stadtlauf	m	1977	22	M20	5	0.0151181	13.7804	3.8279	Strassenlauf	Flat run
1999	Langenthaler Stadtlauf	m	1949	50	M50	5	0.0151794	13.7247	3.81243	Strassenlauf	Flat run
1999	Langenthaler Stadtlauf	m	1956	43	M40	5	0.0154375	13.4953	3.74869	Strassenlauf	Flat run
1999	Langenthaler Stadtlauf	m	1950	49	M45	5	0.0155023	13.4389	3.73301	Strassenlauf	Flat run
1999	Langenthaler Stadtlauf	m	1960	39	M35	5	0.0155891	13.364	3.71223	Strassenlauf	Flat run
1999	Langenthaler Stadtlauf	m	1960	39	M35	5	0.0158495	13.1444	3.65123	Strassenlauf	Flat run
1999	Langenthaler Stadtlauf	m	1967	32	M30	5	0.0163495	12.7425	3.53957	Strassenlauf	Flat run
1999	Langenthaler Stadtlauf	m	1949	50	M50	5	0.0164873	12.636	3.51	Strassenlauf	Flat run
1999	Langenthaler Stadtlauf	m	1966	33	M30	5	0.0167083	12.4688	3.46356	Strassenlauf	Flat run
1999	Langenthaler Stadtlauf	m	1968	31	M30	5	0.0167465	12.4404	3.45566	Strassenlauf	Flat run
1999	Langenthaler Stadtlauf	m	1951	48	M45	5	0.0168484	12.3652	3.43477	Strassenlauf	Flat run
1999	Langenthaler Stadtlauf	m	1955	44	M40	5	0.0168912	12.3338	3.42607	Strassenlauf	Flat run
1999	Langenthaler Stadtlauf	m	1957	42	M40	5	0.0169734	12.2741	3.40948	Strassenlauf	Flat run
1999	Langenthaler Stadtlauf	m	1952	47	M45	5	0.0170289	12.2341	3.39836	Strassenlauf	Flat run
1999	Langenthaler Stadtlauf	m	1975	24	M20	5	0.0170741	12.2017	3.38937	Strassenlauf	Flat run
1999	Langenthaler Stadtlauf	m	1963	36	M35	5	0.0171262	12.1646	3.37906	Strassenlauf	Flat run
1999	Langenthaler Stadtlauf	m	1941	58	M55	5	0.0175405	11.8773	3.29924	Strassenlauf	Flat run
1999	Langenthaler Stadtlauf	m	1956	43	M40	5	0.0176238	11.8211	3.28364	Strassenlauf	Flat run
1999	Langenthaler Stadtlauf	m	1954	45	M45	5	0.0179525	11.6047	3.22352	Strassenlauf	Flat run
1999	Langenthaler Stadtlauf	m	1965	34	M30	5	0.0180127	11.5659	3.21275	Strassenlauf	Flat run
1999	Langenthaler Stadtlauf	m	1947	52	M50	5	0.0186898	11.1469	3.09636	Strassenlauf	Flat run
1999	Langenthaler Stadtlauf	m	1955	44	M40	5	0.0189456	10.9964	3.05455	Strassenlauf	Flat run
1999	Langenthaler Stadtlauf	m	1963	36	M35	5	0.0200891	10.3705	2.88068	Strassenlauf	Flat run
1999	Langenthaler Stadtlauf	m	1952	47	M45	5	0.0205556	10.1351	2.81532	Strassenlauf	Flat run
1999	Langenthaler Stadtlauf	m	1923	76	M75	5	0.0206968	10.066	2.79611	Strassenlauf	Flat run
1999	Langenthaler Stadtlauf	m	1959	40	M40	5	0.0217083	9.59693	2.66581	Strassenlauf	Flat run
1999	Langenthaler Stadtlauf	w	1982	17	W18	5	0.0134491	15.4905	4.30293	Strassenlauf	Flat run
1999	Langenthaler Stadtlauf	w	1969	30	W30	5	0.0139745	14.9081	4.14113	Strassenlauf	Flat run
1999	Langenthaler Stadtlauf	w	1975	24	W20	5	0.0141285	14.7456	4.09601	Strassenlauf	Flat run
1999	Langenthaler Stadtlauf	w	1982	17	W18	5	0.0151111	13.7868	3.82966	Strassenlauf	Flat run
1999	Langenthaler Stadtlauf	w	1981	18	W18	5	0.0151285	13.7709	3.82526	Strassenlauf	Flat run
1999	Langenthaler Stadtlauf	w	1974	25	W25	5	0.0155822	13.37	3.71388	Strassenlauf	Flat run
1999	Langenthaler Stadtlauf	w	1974	25	W25	5	0.0155961	13.3581	3.71058	Strassenlauf	Flat run
1999	Langenthaler Stadtlauf	w	1977	22	W20	5	0.0160463	12.9833	3.60646	Strassenlauf	Flat run
1999	Langenthaler Stadtlauf	w	1968	31	W30	5	0.0162535	12.8178	3.56049	Strassenlauf	Flat run
1999	Langenthaler Stadtlauf	w	1978	21	W20	5	0.0163866	12.7137	3.53157	Strassenlauf	Flat run
1999	Langenthaler Stadtlauf	w	1971	28	W25	5	0.0165208	12.6103	3.50287	Strassenlauf	Flat run
1999	Langenthaler Stadtlauf	w	1968	31	W30	5	0.0165301	12.6033	3.50091	Strassenlauf	Flat run
1999	Langenthaler Stadtlauf	w	1982	17	W18	5	0.0165556	12.5839	3.49553	Strassenlauf	Flat run
1999	Langenthaler Stadtlauf	w	1965	34	W30	5	0.016566	12.576	3.49333	Strassenlauf	Flat run
1999	Langenthaler Stadtlauf	w	1961	38	W35	5	0.0170208	12.2399	3.39997	Strassenlauf	Flat run
1999	Langenthaler Stadtlauf	w	1954	45	W45	5	0.0170417	12.2249	3.39582	Strassenlauf	Flat run
1999	Langenthaler Stadtlauf	w	1953	46	W45	5	0.017059	12.2125	3.39236	Strassenlauf	Flat run
1999	Langenthaler Stadtlauf	w	1962	37	W35	5	0.0171169	12.1712	3.38089	Strassenlauf	Flat run
1999	Langenthaler Stadtlauf	w	1968	31	W30	5	0.0173935	11.9776	3.32712	Strassenlauf	Flat run
1999	Langenthaler Stadtlauf	w	1952	47	W45	5	0.0174086	11.9673	3.32425	Strassenlauf	Flat run
1999	Langenthaler Stadtlauf	w	1973	26	W25	5	0.0174711	11.9245	3.31236	Strassenlauf	Flat run
1999	Langenthaler Stadtlauf	w	1946	53	W50	5	0.0175012	11.904	3.30666	Strassenlauf	Flat run
1999	Langenthaler Stadtlauf	w	1963	36	W35	5	0.0175891	11.8444	3.29012	Strassenlauf	Flat run
1999	Langenthaler Stadtlauf	w	1947	52	W50	5	0.0176389	11.811	3.28084	Strassenlauf	Flat run
1999	Langenthaler Stadtlauf	w	1951	48	W45	5	0.0177106	11.7632	3.26755	Strassenlauf	Flat run
1999	Langenthaler Stadtlauf	w	1956	43	W40	5	0.0178796	11.652	3.23666	Strassenlauf	Flat run
1999	Langenthaler Stadtlauf	w	1972	27	W25	5	0.0178854	11.6482	3.23562	Strassenlauf	Flat run
1999	Langenthaler Stadtlauf	w	1957	42	W40	5	0.0179398	11.6129	3.22581	Strassenlauf	Flat run
1999	Langenthaler Stadtlauf	w	1951	48	W45	5	0.017978	11.5882	3.21895	Strassenlauf	Flat run
1999	Langenthaler Stadtlauf	w	1972	27	W25	5	0.0179977	11.5756	3.21543	Strassenlauf	Flat run
1999	Langenthaler Stadtlauf	w	1968	31	W30	5	0.0180243	11.5585	3.21069	Strassenlauf	Flat run
1999	Langenthaler Stadtlauf	w	1948	51	W50	5	0.0180324	11.5533	3.20924	Strassenlauf	Flat run
1999	Langenthaler Stadtlauf	w	1967	32	W30	5	0.0180532	11.5399	3.20554	Strassenlauf	Flat run
1999	Langenthaler Stadtlauf	w	1953	46	W45	5	0.0180937	11.5141	3.19836	Strassenlauf	Flat run
1999	Langenthaler Stadtlauf	w	1961	38	W35	5	0.0181065	11.506	3.19611	Strassenlauf	Flat run
1999	Langenthaler Stadtlauf	w	1972	27	W25	5	0.018206	11.4431	3.17864	Strassenlauf	Flat run
1999	Langenthaler Stadtlauf	w	1965	34	W30	5	0.0182164	11.4366	3.17682	Strassenlauf	Flat run
1999	Langenthaler Stadtlauf	w	1979	20	W20	5	0.0184815	11.2725	3.13126	Strassenlauf	Flat run
1999	Langenthaler Stadtlauf	w	1973	26	W25	5	0.0184896	11.2676	3.12989	Strassenlauf	Flat run
1999	Langenthaler Stadtlauf	w	1955	44	W40	5	0.0187396	11.1173	3.08814	Strassenlauf	Flat run
1999	Langenthaler Stadtlauf	w	1962	37	W35	5	0.0190104	10.9589	3.04414	Strassenlauf	Flat run
1999	Langenthaler Stadtlauf	w	1963	36	W35	5	0.0191528	10.8774	3.02151	Strassenlauf	Flat run
1999	Langenthaler Stadtlauf	w	1957	42	W40	5	0.0192558	10.8193	3.00535	Strassenlauf	Flat run
1999	Langenthaler Stadtlauf	w	1951	48	W45	5	0.0194421	10.7156	2.97654	Strassenlauf	Flat run
1999	Langenthaler Stadtlauf	w	1945	54	W50	5	0.0196516	10.6013	2.94481	Strassenlauf	Flat run
1999	Langenthaler Stadtlauf	w	1979	20	W20	5	0.0200984	10.3657	2.87936	Strassenlauf	Flat run
1999	Langenthaler Stadtlauf	w	1941	58	W55	5	0.0203275	10.2488	2.84689	Strassenlauf	Flat run
1999	Langenthaler Stadtlauf	w	1967	32	W30	5	0.0203924	10.2162	2.83785	Strassenlauf	Flat run
1999	Langenthaler Stadtlauf	w	1972	27	W25	5	0.0206215	10.1027	2.80631	Strassenlauf	Flat run
1999	Langenthaler Stadtlauf	w	1960	39	W35	5	0.0211481	9.85114	2.73643	Strassenlauf	Flat run
1999	Langenthaler Stadtlauf	w	1946	53	W50	5	0.0212292	9.81354	2.72598	Strassenlauf	Flat run
1999	Langenthaler Stadtlauf	w	1968	31	W30	5	0.0215382	9.67274	2.68687	Strassenlauf	Flat run
1999	Langenthaler Stadtlauf	w	1959	40	W40	5	0.0215451	9.66962	2.68601	Strassenlauf	Flat run
1999	Münsiger Louf	m	1976	23	M20	5	0.0111991	18.6027	5.16742	Strassenlauf	Flat run
1999	Münsiger Louf	m	1973	26	M25	5	0.0115023	18.1123	5.03119	Strassenlauf	Flat run
1999	Münsiger Louf	m	1981	18	M18	5	0.0118924	17.5182	4.86618	Strassenlauf	Flat run
1999	Münsiger Louf	m	1969	30	M30	5	0.0120926	17.2282	4.7856	Strassenlauf	Flat run
1999	Münsiger Louf	m	1975	24	M20	5	0.0122025	17.0729	4.74248	Strassenlauf	Flat run
1999	Münsiger Louf	m	1970	29	M25	5	0.0125058	16.659	4.62749	Strassenlauf	Flat run
1999	Münsiger Louf	m	1981	18	M18	5	0.0126667	16.4474	4.56871	Strassenlauf	Flat run
1999	Münsiger Louf	m	1967	32	M30	5	0.0127894	16.2896	4.52489	Strassenlauf	Flat run
1999	Münsiger Louf	m	1979	20	M20	5	0.0130613	15.9504	4.43066	Strassenlauf	Flat run
1999	Münsiger Louf	m	1971	28	M25	5	0.0131285	15.8688	4.408	Strassenlauf	Flat run
1999	Münsiger Louf	m	1971	28	M25	5	0.0131771	15.8103	4.39174	Strassenlauf	Flat run
1999	Münsiger Louf	m	1962	37	M35	5	0.0132454	15.7288	4.3691	Strassenlauf	Flat run
1999	Münsiger Louf	m	1970	29	M25	5	0.0132905	15.6753	4.35426	Strassenlauf	Flat run
1999	Münsiger Louf	m	1985	14	M18	5	0.0133426	15.6142	4.33727	Strassenlauf	Flat run
1999	Münsiger Louf	m	1982	17	M18	5	0.0133877	15.5615	4.32264	Strassenlauf	Flat run
1999	Münsiger Louf	m	1972	27	M25	5	0.0134873	15.4467	4.29074	Strassenlauf	Flat run
1999	Münsiger Louf	m	1976	23	M20	5	0.0136817	15.2271	4.22976	Strassenlauf	Flat run
1999	Münsiger Louf	m	1952	47	M45	5	0.0137708	15.1286	4.20239	Strassenlauf	Flat run
1999	Münsiger Louf	m	1963	36	M35	5	0.0139942	14.8871	4.13531	Strassenlauf	Flat run
1999	Münsiger Louf	m	1965	34	M30	5	0.0140752	14.8014	4.1115	Strassenlauf	Flat run
1999	Münsiger Louf	m	1962	37	M35	5	0.0141655	14.7071	4.0853	Strassenlauf	Flat run
1999	Münsiger Louf	m	1953	46	M45	5	0.0143345	14.5337	4.03714	Strassenlauf	Flat run
1999	Münsiger Louf	m	1960	39	M35	5	0.0144086	14.459	4.01639	Strassenlauf	Flat run
1999	Münsiger Louf	m	1975	24	M20	5	0.0145671	14.3016	3.97267	Strassenlauf	Flat run
1999	Münsiger Louf	m	1975	24	M20	5	0.0145995	14.2699	3.96385	Strassenlauf	Flat run
1999	Münsiger Louf	m	1975	24	M20	5	0.014831	14.0471	3.90198	Strassenlauf	Flat run
1999	Münsiger Louf	m	1972	27	M25	5	0.014919	13.9643	3.87898	Strassenlauf	Flat run
1999	Münsiger Louf	m	1987	12	M18	5	0.014985	13.9028	3.8619	Strassenlauf	Flat run
1999	Münsiger Louf	m	1974	25	M25	5	0.0151389	13.7615	3.82263	Strassenlauf	Flat run
1999	Münsiger Louf	m	1965	34	M30	5	0.0152778	13.6364	3.78788	Strassenlauf	Flat run
1999	Münsiger Louf	m	1963	36	M35	5	0.0153611	13.5624	3.76733	Strassenlauf	Flat run
1999	Münsiger Louf	m	1967	32	M30	5	0.0154363	13.4963	3.74897	Strassenlauf	Flat run
1999	Münsiger Louf	m	1963	36	M35	5	0.0154687	13.468	3.74111	Strassenlauf	Flat run
1999	Münsiger Louf	m	1956	43	M40	5	0.0154757	13.462	3.73944	Strassenlauf	Flat run
1999	Münsiger Louf	m	1951	48	M45	5	0.0155822	13.37	3.71388	Strassenlauf	Flat run
1999	Münsiger Louf	m	1946	53	M50	5	0.0157789	13.2033	3.66757	Strassenlauf	Flat run
1999	Münsiger Louf	m	1968	31	M30	5	0.0160243	13.0011	3.61141	Strassenlauf	Flat run
1999	Münsiger Louf	m	1965	34	M30	5	0.0160509	12.9795	3.60542	Strassenlauf	Flat run
1999	Münsiger Louf	m	1976	23	M20	5	0.0161458	12.9032	3.58423	Strassenlauf	Flat run
1999	Münsiger Louf	m	1958	41	M40	5	0.0161759	12.8792	3.57756	Strassenlauf	Flat run
1999	Münsiger Louf	m	1971	28	M25	5	0.0162141	12.8489	3.56913	Strassenlauf	Flat run
1999	Münsiger Louf	m	1974	25	M25	5	0.0162546	12.8169	3.56024	Strassenlauf	Flat run
1999	Münsiger Louf	m	1959	40	M40	5	0.0163171	12.7678	3.5466	Strassenlauf	Flat run
1999	Münsiger Louf	m	1986	13	M18	5	0.016419	12.6886	3.5246	Strassenlauf	Flat run
1999	Münsiger Louf	m	1943	56	M55	5	0.0167164	12.4628	3.46188	Strassenlauf	Flat run
1999	Münsiger Louf	m	1957	42	M40	5	0.0169595	12.2842	3.41227	Strassenlauf	Flat run
1999	Münsiger Louf	m	1963	36	M35	5	0.0170903	12.1902	3.38616	Strassenlauf	Flat run
1999	Münsiger Louf	m	1960	39	M35	5	0.0172164	12.1008	3.36134	Strassenlauf	Flat run
1999	Münsiger Louf	m	1949	50	M50	5	0.0172766	12.0587	3.34963	Strassenlauf	Flat run
1999	Münsiger Louf	m	1985	14	M18	5	0.0173067	12.0377	3.34381	Strassenlauf	Flat run
1999	Münsiger Louf	m	1935	64	M60	5	0.0174525	11.9371	3.31587	Strassenlauf	Flat run
1999	Münsiger Louf	m	1960	39	M35	5	0.0175509	11.8702	3.29728	Strassenlauf	Flat run
1999	Münsiger Louf	m	1948	51	M50	5	0.0177188	11.7578	3.26605	Strassenlauf	Flat run
1999	Münsiger Louf	m	1983	16	M18	5	0.0178507	11.6709	3.24191	Strassenlauf	Flat run
1999	Münsiger Louf	m	1951	48	M45	5	0.0181863	11.4555	3.18208	Strassenlauf	Flat run
1999	Münsiger Louf	m	1969	30	M30	5	0.0182106	11.4402	3.17783	Strassenlauf	Flat run
1999	Münsiger Louf	m	1950	49	M45	5	0.0183472	11.355	3.15418	Strassenlauf	Flat run
1999	Münsiger Louf	m	1944	55	M55	5	0.0199896	10.4221	2.89503	Strassenlauf	Flat run
1999	Münsiger Louf	m	1969	30	M30	5	0.0201042	10.3627	2.87853	Strassenlauf	Flat run
1999	Münsiger Louf	m	1958	41	M40	5	0.0222431	9.36622	2.60173	Strassenlauf	Flat run
1999	Münsiger Louf	w	1953	46	W45	5	0.0138623	15.0288	4.17467	Strassenlauf	Flat run
1999	Münsiger Louf	w	1980	19	W18	5	0.0144005	14.4671	4.01865	Strassenlauf	Flat run
1999	Münsiger Louf	w	1966	33	W30	5	0.014706	14.1665	3.93515	Strassenlauf	Flat run
1999	Münsiger Louf	w	1981	18	W18	5	0.0151551	13.7468	3.81854	Strassenlauf	Flat run
1999	Münsiger Louf	w	1971	28	W25	5	0.0151794	13.7247	3.81243	Strassenlauf	Flat run
1999	Münsiger Louf	w	1980	19	W18	5	0.0156447	13.3166	3.69905	Strassenlauf	Flat run
1999	Münsiger Louf	w	1955	44	W40	5	0.0158333	13.1579	3.65497	Strassenlauf	Flat run
1999	Münsiger Louf	w	1961	38	W35	5	0.0159444	13.0662	3.6295	Strassenlauf	Flat run
1999	Münsiger Louf	w	1971	28	W25	5	0.0159734	13.0425	3.62293	Strassenlauf	Flat run
1999	Münsiger Louf	w	1965	34	W30	5	0.0162269	12.8388	3.56633	Strassenlauf	Flat run
1999	Münsiger Louf	w	1967	32	W30	5	0.0162766	12.7995	3.55543	Strassenlauf	Flat run
1999	Münsiger Louf	w	1961	38	W35	5	0.016309	12.7741	3.54836	Strassenlauf	Flat run
1999	Münsiger Louf	w	1962	37	W35	5	0.0163611	12.7334	3.53707	Strassenlauf	Flat run
1999	Münsiger Louf	w	1956	43	W40	5	0.0163773	12.7208	3.53357	Strassenlauf	Flat run
1999	Münsiger Louf	w	1955	44	W40	5	0.0164664	12.652	3.51444	Strassenlauf	Flat run
1999	Münsiger Louf	w	1983	16	W18	5	0.0167998	12.401	3.44471	Strassenlauf	Flat run
1999	Münsiger Louf	w	1974	25	W25	5	0.017	12.2549	3.40414	Strassenlauf	Flat run
1999	Münsiger Louf	w	1950	49	W45	5	0.0170775	12.1993	3.38868	Strassenlauf	Flat run
1999	Münsiger Louf	w	1962	37	W35	5	0.0171771	12.1286	3.36905	Strassenlauf	Flat run
1999	Münsiger Louf	w	1961	38	W35	5	0.0171898	12.1196	3.36655	Strassenlauf	Flat run
1999	Münsiger Louf	w	1983	16	W18	5	0.017434	11.9498	3.31939	Strassenlauf	Flat run
1999	Münsiger Louf	w	1983	16	W18	5	0.0175463	11.8734	3.29815	Strassenlauf	Flat run
1999	Münsiger Louf	w	1964	35	W35	5	0.0175741	11.8546	3.29294	Strassenlauf	Flat run
1999	Münsiger Louf	w	1948	51	W50	5	0.0175949	11.8405	3.28904	Strassenlauf	Flat run
1999	Münsiger Louf	w	1955	44	W40	5	0.0176655	11.7932	3.2759	Strassenlauf	Flat run
1999	Münsiger Louf	w	1959	40	W40	5	0.0179236	11.6234	3.22872	Strassenlauf	Flat run
1999	Münsiger Louf	w	1971	28	W25	5	0.0179954	11.5771	3.21585	Strassenlauf	Flat run
1999	Münsiger Louf	w	1988	11	W18	5	0.0181123	11.5023	3.19509	Strassenlauf	Flat run
1999	Münsiger Louf	w	1957	42	W40	5	0.0181181	11.4987	3.19407	Strassenlauf	Flat run
1999	Münsiger Louf	w	1957	42	W40	5	0.018412	11.3151	3.14307	Strassenlauf	Flat run
1999	Münsiger Louf	w	1949	50	W50	5	0.0185729	11.217	3.11585	Strassenlauf	Flat run
1999	Münsiger Louf	w	1955	44	W40	5	0.0185926	11.2052	3.11255	Strassenlauf	Flat run
1999	Münsiger Louf	w	1959	40	W40	5	0.0189063	11.0193	3.06091	Strassenlauf	Flat run
1999	Münsiger Louf	w	1950	49	W45	5	0.0190301	10.9476	3.04099	Strassenlauf	Flat run
1999	Münsiger Louf	w	1961	38	W35	5	0.0190914	10.9124	3.03122	Strassenlauf	Flat run
1999	Münsiger Louf	w	1972	27	W25	5	0.0196308	10.6126	2.94794	Strassenlauf	Flat run
1999	Münsiger Louf	w	1961	38	W35	5	0.01964	10.6076	2.94655	Strassenlauf	Flat run
1999	Münsiger Louf	w	1963	36	W35	5	0.0196863	10.5826	2.93962	Strassenlauf	Flat run
1999	Münsiger Louf	w	1948	51	W50	5	0.0199606	10.4372	2.89922	Strassenlauf	Flat run
1999	Münsiger Louf	w	1986	13	W18	5	0.0200312	10.4004	2.889	Strassenlauf	Flat run
1999	Münsiger Louf	w	1963	36	W35	5	0.0202025	10.3122	2.86451	Strassenlauf	Flat run
1999	Münsiger Louf	w	1964	35	W35	5	0.0209641	9.93761	2.76045	Strassenlauf	Flat run
1999	Münsiger Louf	w	1966	33	W30	5	0.021397	9.73657	2.7046	Strassenlauf	Flat run
1999	Münsiger Louf	w	1968	31	W30	5	0.0215602	9.66287	2.68413	Strassenlauf	Flat run
1999	Münsiger Louf	w	1983	16	W18	5	0.0222384	9.36817	2.60227	Strassenlauf	Flat run
1999	Münsiger Louf	w	1978	21	W20	5	0.0223449	9.32353	2.58987	Strassenlauf	Flat run
1999	Münsiger Louf	w	1970	29	W25	5	0.0235463	8.84782	2.45773	Strassenlauf	Flat run
1999	Münsiger Louf	w	1965	34	W30	5	0.0236146	8.82223	2.45062	Strassenlauf	Flat run
1999	Münsiger Louf	w	1966	33	W30	5	0.0236262	8.81791	2.44942	Strassenlauf	Flat run
2000	Kerzerslauf	m	1980	20	M20	5	0.012022	19.0623	5.29508	Strassenlauf	Flat run
2000	Kerzerslauf	m	1978	22	M20	5	0.0121366	18.8823	5.24509	Strassenlauf	Flat run
2000	Kerzerslauf	m	1979	21	M20	5	0.0121748	18.8231	5.22863	Strassenlauf	Flat run
2000	Kerzerslauf	m	1962	38	M35	5	0.0129086	17.7531	4.93141	Strassenlauf	Flat run
2000	Kerzerslauf	m	1983	17	M18	5	0.0129375	17.7134	4.92038	Strassenlauf	Flat run
2000	Kerzerslauf	m	1981	19	M18	5	0.0133391	17.18	4.77223	Strassenlauf	Flat run
2000	Kerzerslauf	m	1981	19	M18	5	0.0133854	17.1206	4.75573	Strassenlauf	Flat run
2000	Kerzerslauf	m	1968	32	M30	5	0.0134838	16.9957	4.72103	Strassenlauf	Flat run
2000	Kerzerslauf	m	1973	27	M25	5	0.0135347	16.9318	4.70327	Strassenlauf	Flat run
2000	Kerzerslauf	m	1982	18	M18	5	0.013566	16.8928	4.69243	Strassenlauf	Flat run
2000	Kerzerslauf	m	1984	16	M18	5	0.0137338	16.6863	4.63509	Strassenlauf	Flat run
2000	Kerzerslauf	m	1984	16	M18	5	0.0138669	16.5262	4.5906	Strassenlauf	Flat run
2000	Kerzerslauf	m	1983	17	M18	5	0.0139444	16.4343	4.56507	Strassenlauf	Flat run
2000	Kerzerslauf	m	1980	20	M20	5	0.0140359	16.3272	4.53533	Strassenlauf	Flat run
2000	Kerzerslauf	m	1965	35	M35	5	0.0142789	16.0493	4.45813	Strassenlauf	Flat run
2000	Kerzerslauf	m	1976	24	M20	5	0.0143877	15.9279	4.42442	Strassenlauf	Flat run
2000	Kerzerslauf	m	1980	20	M20	5	0.014434	15.8768	4.41023	Strassenlauf	Flat run
2000	Kerzerslauf	m	1961	39	M35	5	0.0145822	15.7155	4.36543	Strassenlauf	Flat run
2000	Kerzerslauf	m	1984	16	M18	5	0.0147361	15.5514	4.31982	Strassenlauf	Flat run
2000	Kerzerslauf	m	1948	52	M50	5	0.0147546	15.5318	4.3144	Strassenlauf	Flat run
2000	Kerzerslauf	m	1986	14	M18	5	0.0147859	15.499	4.30528	Strassenlauf	Flat run
2000	Kerzerslauf	m	1941	59	M55	5	0.0148275	15.4555	4.29319	Strassenlauf	Flat run
2000	Kerzerslauf	m	1970	30	M30	5	0.0148715	15.4098	4.28049	Strassenlauf	Flat run
2000	Kerzerslauf	m	1975	25	M25	5	0.0150162	15.2613	4.23925	Strassenlauf	Flat run
2000	Kerzerslauf	m	1983	17	M18	5	0.0151331	15.1434	4.2065	Strassenlauf	Flat run
2000	Kerzerslauf	m	1986	14	M18	5	0.0155486	14.7387	4.09409	Strassenlauf	Flat run
2000	Kerzerslauf	m	1984	16	M18	5	0.0156042	14.6862	4.07951	Strassenlauf	Flat run
2000	Kerzerslauf	m	1985	15	M18	5	0.0156134	14.6775	4.07709	Strassenlauf	Flat run
2000	Kerzerslauf	m	1981	19	M18	5	0.0156227	14.6688	4.07468	Strassenlauf	Flat run
2000	Kerzerslauf	m	1981	19	M18	5	0.0157546	14.546	4.04055	Strassenlauf	Flat run
2000	Kerzerslauf	m	1970	30	M30	5	0.0158079	14.497	4.02694	Strassenlauf	Flat run
2000	Kerzerslauf	m	1985	15	M18	5	0.0159387	14.378	3.9939	Strassenlauf	Flat run
2000	Kerzerslauf	m	1984	16	M18	5	0.0160729	14.2579	3.96054	Strassenlauf	Flat run
2000	Kerzerslauf	m	1987	13	M18	5	0.0161586	14.1824	3.93955	Strassenlauf	Flat run
2000	Kerzerslauf	m	1976	24	M20	5	0.0162477	14.1046	3.91794	Strassenlauf	Flat run
2000	Kerzerslauf	m	1956	44	M40	5	0.0162558	14.0975	3.91598	Strassenlauf	Flat run
2000	Kerzerslauf	m	1983	17	M18	5	0.0162662	14.0885	3.91348	Strassenlauf	Flat run
2000	Kerzerslauf	m	1960	40	M40	5	0.0162975	14.0615	3.90597	Strassenlauf	Flat run
2000	Kerzerslauf	m	1950	50	M50	5	0.0163056	14.0545	3.90403	Strassenlauf	Flat run
2000	Kerzerslauf	m	1986	14	M18	5	0.0163113	14.0495	3.90265	Strassenlauf	Flat run
2000	Kerzerslauf	m	1987	13	M18	5	0.0163345	14.0296	3.89712	Strassenlauf	Flat run
2000	Kerzerslauf	m	1960	40	M40	5	0.0164306	13.9476	3.87433	Strassenlauf	Flat run
2000	Kerzerslauf	m	1984	16	M18	5	0.016441	13.9388	3.87188	Strassenlauf	Flat run
2000	Kerzerslauf	m	1989	11	M18	5	0.0164757	13.9094	3.86372	Strassenlauf	Flat run
2000	Kerzerslauf	m	1963	37	M35	5	0.0165336	13.8607	3.85019	Strassenlauf	Flat run
2000	Kerzerslauf	m	1982	18	M18	5	0.0165741	13.8268	3.84078	Strassenlauf	Flat run
2000	Kerzerslauf	m	1982	18	M18	5	0.0165822	13.8201	3.83891	Strassenlauf	Flat run
2000	Kerzerslauf	m	1983	17	M18	5	0.0166007	13.8046	3.83462	Strassenlauf	Flat run
2000	Kerzerslauf	m	1985	15	M18	5	0.0167431	13.6873	3.80202	Strassenlauf	Flat run
2000	Kerzerslauf	m	1965	35	M35	5	0.016765	13.6693	3.79703	Strassenlauf	Flat run
2000	Kerzerslauf	m	1955	45	M45	5	0.0167963	13.6439	3.78997	Strassenlauf	Flat run
2000	Kerzerslauf	m	1983	17	M18	5	0.016816	13.6279	3.78553	Strassenlauf	Flat run
2000	Kerzerslauf	m	1983	17	M18	5	0.0169352	13.532	3.75888	Strassenlauf	Flat run
2000	Kerzerslauf	m	1964	36	M35	5	0.0169676	13.5061	3.75171	Strassenlauf	Flat run
2000	Kerzerslauf	m	1955	45	M45	5	0.0169792	13.4969	3.74915	Strassenlauf	Flat run
2000	Kerzerslauf	m	1982	18	M18	5	0.0169907	13.4877	3.74659	Strassenlauf	Flat run
2000	Kerzerslauf	m	1946	54	M50	5	0.0170856	13.4128	3.72578	Strassenlauf	Flat run
2000	Kerzerslauf	m	1985	15	M18	5	0.0172697	13.2699	3.68608	Strassenlauf	Flat run
2000	Kerzerslauf	m	1964	36	M35	5	0.0173495	13.2088	3.66911	Strassenlauf	Flat run
2000	Kerzerslauf	m	1963	37	M35	5	0.0174039	13.1675	3.65764	Strassenlauf	Flat run
2000	Kerzerslauf	m	1983	17	M18	5	0.0174502	13.1326	3.64794	Strassenlauf	Flat run
2000	Kerzerslauf	m	1986	14	M18	5	0.0175856	13.0315	3.61985	Strassenlauf	Flat run
2000	Kerzerslauf	m	1977	23	M20	5	0.0176227	13.0041	3.61224	Strassenlauf	Flat run
2000	Kerzerslauf	m	1989	11	M18	5	0.0176701	12.9691	3.60254	Strassenlauf	Flat run
2000	Kerzerslauf	m	1940	60	M60	5	0.0177106	12.9395	3.5943	Strassenlauf	Flat run
2000	Kerzerslauf	m	1984	16	M18	5	0.0178542	12.8355	3.56541	Strassenlauf	Flat run
2000	Kerzerslauf	m	1931	69	M65	5	0.0178935	12.8072	3.55757	Strassenlauf	Flat run
2000	Kerzerslauf	m	1988	12	M18	5	0.0179456	12.7701	3.54724	Strassenlauf	Flat run
2000	Kerzerslauf	m	1989	11	M18	5	0.0183009	12.5221	3.47837	Strassenlauf	Flat run
2000	Kerzerslauf	m	1967	33	M30	5	0.0183137	12.5134	3.47595	Strassenlauf	Flat run
2000	Kerzerslauf	m	1958	42	M40	5	0.0183287	12.5032	3.4731	Strassenlauf	Flat run
2000	Kerzerslauf	m	1947	53	M50	5	0.0184086	12.4489	3.45803	Strassenlauf	Flat run
2000	Kerzerslauf	m	1967	33	M30	5	0.0184248	12.438	3.45499	Strassenlauf	Flat run
2000	Kerzerslauf	m	1956	44	M40	5	0.0184271	12.4364	3.45456	Strassenlauf	Flat run
2000	Kerzerslauf	m	1962	38	M35	5	0.0184792	12.4014	3.44482	Strassenlauf	Flat run
2000	Kerzerslauf	m	1965	35	M35	5	0.0185486	12.3549	3.43192	Strassenlauf	Flat run
2000	Kerzerslauf	m	1950	50	M50	5	0.0186042	12.318	3.42167	Strassenlauf	Flat run
2000	Kerzerslauf	m	1983	17	M18	5	0.0186053	12.3173	3.42146	Strassenlauf	Flat run
2000	Kerzerslauf	m	1941	59	M55	5	0.0186134	12.3119	3.41997	Strassenlauf	Flat run
2000	Kerzerslauf	m	1984	16	M18	5	0.0186574	12.2829	3.41191	Strassenlauf	Flat run
2000	Kerzerslauf	m	1958	42	M40	5	0.0186829	12.2661	3.40726	Strassenlauf	Flat run
2000	Kerzerslauf	m	1962	38	M35	5	0.0187384	12.2298	3.39716	Strassenlauf	Flat run
2000	Kerzerslauf	m	1954	46	M45	5	0.0187755	12.2056	3.39046	Strassenlauf	Flat run
2000	Kerzerslauf	m	1976	24	M20	5	0.0188218	12.1756	3.38212	Strassenlauf	Flat run
2000	Kerzerslauf	m	1959	41	M40	5	0.0188727	12.1428	3.37299	Strassenlauf	Flat run
2000	Kerzerslauf	m	1981	19	M18	5	0.0189375	12.1012	3.36145	Strassenlauf	Flat run
2000	Kerzerslauf	m	1956	44	M40	5	0.0191586	11.9616	3.32266	Strassenlauf	Flat run
2000	Kerzerslauf	m	1983	17	M18	5	0.019331	11.8549	3.29302	Strassenlauf	Flat run
2000	Kerzerslauf	m	1983	17	M18	5	0.019353	11.8414	3.28928	Strassenlauf	Flat run
2000	Kerzerslauf	m	1950	50	M50	5	0.0195637	11.7139	3.25386	Strassenlauf	Flat run
2000	Kerzerslauf	m	1937	63	M60	5	0.0199086	11.511	3.19749	Strassenlauf	Flat run
2000	Kerzerslauf	m	1933	67	M65	5	0.0199363	11.4949	3.19303	Strassenlauf	Flat run
2000	Kerzerslauf	m	1988	12	M18	5	0.0202303	11.3279	3.14663	Strassenlauf	Flat run
2000	Kerzerslauf	m	1975	25	M25	5	0.0202535	11.3149	3.14304	Strassenlauf	Flat run
2000	Kerzerslauf	m	1961	39	M35	5	0.020265	11.3085	3.14124	Strassenlauf	Flat run
2000	Kerzerslauf	m	1967	33	M30	5	0.020397	11.2353	3.12092	Strassenlauf	Flat run
2000	Kerzerslauf	m	1967	33	M30	5	0.0203981	11.2347	3.12074	Strassenlauf	Flat run
2000	Kerzerslauf	m	1956	44	M40	5	0.0209433	10.9422	3.03951	Strassenlauf	Flat run
2000	Kerzerslauf	m	1946	54	M50	5	0.0211979	10.8108	3.003	Strassenlauf	Flat run
2000	Kerzerslauf	m	1947	53	M50	5	0.0212292	10.7949	2.99858	Strassenlauf	Flat run
2000	Kerzerslauf	m	1958	42	M40	5	0.0212766	10.7708	2.99189	Strassenlauf	Flat run
2000	Kerzerslauf	m	1951	49	M45	5	0.0214375	10.69	2.96944	Strassenlauf	Flat run
2000	Kerzerslauf	m	1967	33	M30	5	0.0214815	10.6681	2.96336	Strassenlauf	Flat run
2000	Kerzerslauf	m	1955	45	M45	5	0.021544	10.6372	2.95477	Strassenlauf	Flat run
2000	Kerzerslauf	m	1954	46	M45	5	0.0217755	10.5241	2.92335	Strassenlauf	Flat run
2000	Kerzerslauf	m	1964	36	M35	5	0.0218924	10.4679	2.90775	Strassenlauf	Flat run
2000	Kerzerslauf	m	1945	55	M55	5	0.0220197	10.4074	2.89093	Strassenlauf	Flat run
2000	Kerzerslauf	m	1951	49	M45	5	0.0221863	10.3292	2.86922	Strassenlauf	Flat run
2000	Kerzerslauf	m	1967	33	M30	5	0.0223958	10.2326	2.84238	Strassenlauf	Flat run
2000	Kerzerslauf	m	1935	65	M65	5	0.0226354	10.1243	2.81229	Strassenlauf	Flat run
2000	Kerzerslauf	m	1949	51	M50	5	0.0230174	9.95625	2.76563	Strassenlauf	Flat run
2000	Kerzerslauf	m	1967	33	M30	5	0.0237118	9.66467	2.68463	Strassenlauf	Flat run
2000	Kerzerslauf	m	1960	40	M40	5	0.0248056	9.23852	2.56626	Strassenlauf	Flat run
2000	Kerzerslauf	m	1926	74	M70	5	0.0259317	8.83731	2.45481	Strassenlauf	Flat run
2000	Kerzerslauf	m	1940	60	M60	5	0.0259884	8.81803	2.44945	Strassenlauf	Flat run
2000	Kerzerslauf	w	1971	29	W25	5	0.0136586	16.7782	4.66062	Strassenlauf	Flat run
2000	Kerzerslauf	w	1962	38	W35	5	0.0138472	16.5496	4.59712	Strassenlauf	Flat run
2000	Kerzerslauf	w	1980	20	W20	5	0.0145289	15.7731	4.38142	Strassenlauf	Flat run
2000	Kerzerslauf	w	1948	52	W50	5	0.0146366	15.6571	4.3492	Strassenlauf	Flat run
2000	Kerzerslauf	w	1983	17	W18	5	0.0150324	15.2448	4.23468	Strassenlauf	Flat run
2000	Kerzerslauf	w	1975	25	W25	5	0.0150775	15.1992	4.222	Strassenlauf	Flat run
2000	Kerzerslauf	w	1978	22	W20	5	0.0150995	15.1771	4.21585	Strassenlauf	Flat run
2000	Kerzerslauf	w	1970	30	W30	5	0.0151759	15.1007	4.19463	Strassenlauf	Flat run
2000	Kerzerslauf	w	1969	31	W30	5	0.0152187	15.0582	4.18283	Strassenlauf	Flat run
2000	Kerzerslauf	w	1981	19	W18	5	0.0154213	14.8604	4.12789	Strassenlauf	Flat run
2000	Kerzerslauf	w	1979	21	W20	5	0.015522	14.764	4.10111	Strassenlauf	Flat run
2000	Kerzerslauf	w	1960	40	W40	5	0.0158241	14.4822	4.02282	Strassenlauf	Flat run
2000	Kerzerslauf	w	1979	21	W20	5	0.0158727	14.4378	4.0105	Strassenlauf	Flat run
2000	Kerzerslauf	w	1971	29	W25	5	0.0160266	14.2991	3.97198	Strassenlauf	Flat run
2000	Kerzerslauf	w	1980	20	W20	5	0.0165926	13.8114	3.8365	Strassenlauf	Flat run
2000	Kerzerslauf	w	1983	17	W18	5	0.0167813	13.6561	3.79337	Strassenlauf	Flat run
2000	Kerzerslauf	w	1984	16	W18	5	0.0169595	13.5126	3.7535	Strassenlauf	Flat run
2000	Kerzerslauf	w	1955	45	W45	5	0.0170382	13.4502	3.73616	Strassenlauf	Flat run
2000	Kerzerslauf	w	1976	24	W20	5	0.0171238	13.3829	3.71747	Strassenlauf	Flat run
2000	Kerzerslauf	w	1983	17	W18	5	0.0176308	12.9981	3.61058	Strassenlauf	Flat run
2000	Kerzerslauf	w	1982	18	W18	5	0.017691	12.9539	3.5983	Strassenlauf	Flat run
2000	Kerzerslauf	w	1954	46	W45	5	0.018037	12.7053	3.52926	Strassenlauf	Flat run
2000	Kerzerslauf	w	1974	26	W25	5	0.0180544	12.6931	3.52587	Strassenlauf	Flat run
2000	Kerzerslauf	w	1980	20	W20	5	0.0181123	12.6526	3.5146	Strassenlauf	Flat run
2000	Kerzerslauf	w	1972	28	W25	5	0.0182662	12.5459	3.48498	Strassenlauf	Flat run
2000	Kerzerslauf	w	1962	38	W35	5	0.0183762	12.4709	3.46413	Strassenlauf	Flat run
2000	Kerzerslauf	w	1951	49	W45	5	0.0185104	12.3804	3.439	Strassenlauf	Flat run
2000	Kerzerslauf	w	1983	17	W18	5	0.0185394	12.3611	3.43364	Strassenlauf	Flat run
2000	Kerzerslauf	w	1955	45	W45	5	0.0185995	12.3211	3.42253	Strassenlauf	Flat run
2000	Kerzerslauf	w	1983	17	W18	5	0.0186829	12.2661	3.40726	Strassenlauf	Flat run
2000	Kerzerslauf	w	1982	18	W18	5	0.0186921	12.2601	3.40557	Strassenlauf	Flat run
2000	Kerzerslauf	w	1989	11	W18	5	0.0187616	12.2147	3.39297	Strassenlauf	Flat run
2000	Kerzerslauf	w	1950	50	W50	5	0.0187963	12.1921	3.3867	Strassenlauf	Flat run
2000	Kerzerslauf	w	1954	46	W45	5	0.0189711	12.0798	3.3555	Strassenlauf	Flat run
2000	Kerzerslauf	w	1962	38	W35	5	0.0190093	12.0555	3.34876	Strassenlauf	Flat run
2000	Kerzerslauf	w	1984	16	W18	5	0.0190752	12.0138	3.33718	Strassenlauf	Flat run
2000	Kerzerslauf	w	1988	12	W18	5	0.0191528	11.9652	3.32366	Strassenlauf	Flat run
2000	Kerzerslauf	w	1983	17	W18	5	0.0191921	11.9407	3.31685	Strassenlauf	Flat run
2000	Kerzerslauf	w	1984	16	W18	5	0.019331	11.8549	3.29302	Strassenlauf	Flat run
2000	Kerzerslauf	w	1961	39	W35	5	0.019485	11.7612	3.267	Strassenlauf	Flat run
2000	Kerzerslauf	w	1962	38	W35	5	0.0196528	11.6608	3.2391	Strassenlauf	Flat run
2000	Kerzerslauf	w	1953	47	W45	5	0.0196644	11.6539	3.2372	Strassenlauf	Flat run
2000	Kerzerslauf	w	1954	46	W45	5	0.0198785	11.5284	3.20233	Strassenlauf	Flat run
2000	Kerzerslauf	w	1950	50	W50	5	0.0198796	11.5277	3.20214	Strassenlauf	Flat run
2000	Kerzerslauf	w	1967	33	W30	5	0.0198912	11.521	3.20028	Strassenlauf	Flat run
2000	Kerzerslauf	w	1974	26	W25	5	0.019897	11.5177	3.19935	Strassenlauf	Flat run
2000	Kerzerslauf	w	1968	32	W30	5	0.0199259	11.5009	3.1947	Strassenlauf	Flat run
2000	Kerzerslauf	w	1969	31	W30	5	0.0199352	11.4956	3.19322	Strassenlauf	Flat run
2000	Kerzerslauf	w	1958	42	W40	5	0.019963	11.4796	3.18878	Strassenlauf	Flat run
2000	Kerzerslauf	w	1959	41	W40	5	0.0200255	11.4438	3.17882	Strassenlauf	Flat run
2000	Kerzerslauf	w	1963	37	W35	5	0.0200486	11.4306	3.17515	Strassenlauf	Flat run
2000	Kerzerslauf	w	1965	35	W35	5	0.0200556	11.4266	3.17405	Strassenlauf	Flat run
2000	Kerzerslauf	w	1968	32	W30	5	0.0201019	11.4003	3.16674	Strassenlauf	Flat run
2000	Kerzerslauf	w	1970	30	W30	5	0.0201308	11.3839	3.16219	Strassenlauf	Flat run
2000	Kerzerslauf	w	1982	18	W18	5	0.0202222	11.3324	3.14789	Strassenlauf	Flat run
2000	Kerzerslauf	w	1972	28	W25	5	0.0203275	11.2737	3.13158	Strassenlauf	Flat run
2000	Kerzerslauf	w	1960	40	W40	5	0.02036	11.2558	3.1266	Strassenlauf	Flat run
2000	Kerzerslauf	w	1985	15	W18	5	0.0204745	11.1928	3.1091	Strassenlauf	Flat run
2000	Kerzerslauf	w	1955	45	W45	5	0.0205313	11.1618	3.10051	Strassenlauf	Flat run
2000	Kerzerslauf	w	1972	28	W25	5	0.0205336	11.1606	3.10016	Strassenlauf	Flat run
2000	Kerzerslauf	w	1951	49	W45	5	0.0205579	11.1474	3.0965	Strassenlauf	Flat run
2000	Kerzerslauf	w	1953	47	W45	5	0.0205833	11.1336	3.09267	Strassenlauf	Flat run
2000	Kerzerslauf	w	1984	16	W18	5	0.0205961	11.1267	3.09076	Strassenlauf	Flat run
2000	Kerzerslauf	w	1975	25	W25	5	0.0206053	11.1217	3.08937	Strassenlauf	Flat run
2000	Kerzerslauf	w	1973	27	W25	5	0.0206528	11.0962	3.08227	Strassenlauf	Flat run
2000	Kerzerslauf	w	1964	36	W35	5	0.0208773	10.9768	3.04912	Strassenlauf	Flat run
2000	Kerzerslauf	w	1962	38	W35	5	0.020934	10.9471	3.04086	Strassenlauf	Flat run
2000	Kerzerslauf	w	1936	64	W60	5	0.0209722	10.9272	3.03532	Strassenlauf	Flat run
2000	Kerzerslauf	w	1950	50	W50	5	0.0210162	10.9043	3.02897	Strassenlauf	Flat run
2000	Kerzerslauf	w	1950	50	W50	5	0.0210359	10.8941	3.02613	Strassenlauf	Flat run
2000	Kerzerslauf	w	1968	32	W30	5	0.0210856	10.8684	3.01899	Strassenlauf	Flat run
2000	Kerzerslauf	w	1984	16	W18	5	0.0212442	10.7873	2.99646	Strassenlauf	Flat run
2000	Kerzerslauf	w	1960	40	W40	5	0.021272	10.7732	2.99255	Strassenlauf	Flat run
2000	Kerzerslauf	w	1972	28	W25	5	0.021353	10.7323	2.98119	Strassenlauf	Flat run
2000	Kerzerslauf	w	1974	26	W25	5	0.0213565	10.7305	2.98071	Strassenlauf	Flat run
2000	Kerzerslauf	w	1961	39	W35	5	0.0213773	10.7201	2.9778	Strassenlauf	Flat run
2000	Kerzerslauf	w	1945	55	W55	5	0.0214468	10.6854	2.96816	Strassenlauf	Flat run
2000	Kerzerslauf	w	1953	47	W45	5	0.0214676	10.675	2.96528	Strassenlauf	Flat run
2000	Kerzerslauf	w	1982	18	W18	5	0.0215301	10.644	2.95667	Strassenlauf	Flat run
2000	Kerzerslauf	w	1940	60	W60	5	0.0216632	10.5786	2.93851	Strassenlauf	Flat run
2000	Kerzerslauf	w	1970	30	W30	5	0.0217083	10.5566	2.93239	Strassenlauf	Flat run
2000	Kerzerslauf	w	1965	35	W35	5	0.0217407	10.5409	2.92802	Strassenlauf	Flat run
2000	Kerzerslauf	w	1975	25	W25	5	0.0217488	10.537	2.92693	Strassenlauf	Flat run
2000	Kerzerslauf	w	1961	39	W35	5	0.0218102	10.5073	2.9187	Strassenlauf	Flat run
2000	Kerzerslauf	w	1961	39	W35	5	0.021816	10.5045	2.91793	Strassenlauf	Flat run
2000	Kerzerslauf	w	1964	36	W35	5	0.0219063	10.4612	2.9059	Strassenlauf	Flat run
2000	Kerzerslauf	w	1985	15	W18	5	0.0219329	10.4485	2.90237	Strassenlauf	Flat run
2000	Kerzerslauf	w	1958	42	W40	5	0.0219803	10.426	2.89611	Strassenlauf	Flat run
2000	Kerzerslauf	w	1957	43	W40	5	0.0220428	10.3964	2.8879	Strassenlauf	Flat run
2000	Kerzerslauf	w	1989	11	W18	5	0.0221863	10.3292	2.86922	Strassenlauf	Flat run
2000	Kerzerslauf	w	1954	46	W45	5	0.0222269	10.3104	2.86399	Strassenlauf	Flat run
2000	Kerzerslauf	w	1957	43	W40	5	0.022522	10.1752	2.82646	Strassenlauf	Flat run
2000	Kerzerslauf	w	1967	33	W30	5	0.0225301	10.1716	2.82544	Strassenlauf	Flat run
2000	Kerzerslauf	w	1968	32	W30	5	0.0226435	10.1206	2.81129	Strassenlauf	Flat run
2000	Kerzerslauf	w	1959	41	W40	5	0.0227593	10.0692	2.79699	Strassenlauf	Flat run
2000	Kerzerslauf	w	1954	46	W45	5	0.0228241	10.0406	2.78905	Strassenlauf	Flat run
2000	Kerzerslauf	w	1956	44	W40	5	0.0228252	10.0401	2.78891	Strassenlauf	Flat run
2000	Kerzerslauf	w	1973	27	W25	5	0.023066	9.93527	2.7598	Strassenlauf	Flat run
2000	Kerzerslauf	w	1949	51	W50	5	0.023147	9.9005	2.75014	Strassenlauf	Flat run
2000	Kerzerslauf	w	1959	41	W40	5	0.0231944	9.88024	2.74451	Strassenlauf	Flat run
2000	Kerzerslauf	w	1967	33	W30	5	0.023647	9.69116	2.69199	Strassenlauf	Flat run
2000	Kerzerslauf	w	1983	17	W18	5	0.0237523	9.64818	2.68005	Strassenlauf	Flat run
2000	Kerzerslauf	w	1982	18	W18	5	0.0238854	9.59442	2.66512	Strassenlauf	Flat run
2000	Kerzerslauf	w	1958	42	W40	5	0.0240069	9.54585	2.65162	Strassenlauf	Flat run
2000	Kerzerslauf	w	1958	42	W40	5	0.0242743	9.44071	2.62242	Strassenlauf	Flat run
2000	Kerzerslauf	w	1953	47	W45	5	0.0243044	9.42902	2.61917	Strassenlauf	Flat run
2000	Kerzerslauf	w	1955	45	W45	5	0.0250394	9.15226	2.54229	Strassenlauf	Flat run
2000	Kerzerslauf	w	1971	29	W25	5	0.02514	9.1156	2.53211	Strassenlauf	Flat run
2000	Kerzerslauf	w	1949	51	W50	5	0.0251713	9.10429	2.52897	Strassenlauf	Flat run
2000	Kerzerslauf	w	1960	40	W40	5	0.0259398	8.83455	2.45404	Strassenlauf	Flat run
2000	Kerzerslauf	w	1932	68	W65	5	0.0259757	8.82235	2.45065	Strassenlauf	Flat run
2000	Kerzerslauf	w	1931	69	W65	5	0.028375	8.07636	2.24343	Strassenlauf	Flat run
2000	Kerzerslauf	w	1927	73	W70	5	0.0288542	7.94224	2.20618	Strassenlauf	Flat run
2000	Kerzerslauf	w	1952	48	W45	5	0.0303738	7.54487	2.0958	Strassenlauf	Flat run
2000	Kerzerslauf	w	1949	51	W50	5	0.0303738	7.54487	2.0958	Strassenlauf	Flat run
2000	Kerzerslauf	w	1945	55	W55	5	0.0307731	7.44697	2.0686	Strassenlauf	Flat run
2000	Kerzerslauf	w	1942	58	W55	5	0.0307778	7.44585	2.06829	Strassenlauf	Flat run
2000	Langenthaler Stadtlauf	m	1977	23	M20	5	0.0115764	17.9964	4.999	Strassenlauf	Flat run
2000	Langenthaler Stadtlauf	m	1972	28	M25	5	0.0117593	17.7165	4.92126	Strassenlauf	Flat run
2000	Langenthaler Stadtlauf	m	1959	41	M40	5	0.011816	17.6315	4.89764	Strassenlauf	Flat run
2000	Langenthaler Stadtlauf	m	1967	33	M30	5	0.0118333	17.6056	4.89045	Strassenlauf	Flat run
2000	Langenthaler Stadtlauf	m	1978	22	M20	5	0.0121354	17.1674	4.76872	Strassenlauf	Flat run
2000	Langenthaler Stadtlauf	m	1966	34	M30	5	0.0121782	17.107	4.75195	Strassenlauf	Flat run
2000	Langenthaler Stadtlauf	m	1974	26	M25	5	0.0121968	17.081	4.74473	Strassenlauf	Flat run
2000	Langenthaler Stadtlauf	m	1960	40	M40	5	0.0122836	16.9603	4.7112	Strassenlauf	Flat run
2000	Langenthaler Stadtlauf	m	1980	20	M20	5	0.0123542	16.8634	4.68428	Strassenlauf	Flat run
2000	Langenthaler Stadtlauf	m	1976	24	M20	5	0.0125023	16.6636	4.62877	Strassenlauf	Flat run
2000	Langenthaler Stadtlauf	m	1979	21	M20	5	0.0126563	16.4609	4.57247	Strassenlauf	Flat run
2000	Langenthaler Stadtlauf	m	1954	46	M45	5	0.0129757	16.0557	4.45991	Strassenlauf	Flat run
2000	Langenthaler Stadtlauf	m	1982	18	M18	5	0.0131308	15.866	4.40723	Strassenlauf	Flat run
2000	Langenthaler Stadtlauf	m	1957	43	M40	5	0.013147	15.8465	4.4018	Strassenlauf	Flat run
2000	Langenthaler Stadtlauf	m	1979	21	M20	5	0.0132697	15.7	4.3611	Strassenlauf	Flat run
2000	Langenthaler Stadtlauf	m	1956	44	M40	5	0.013338	15.6196	4.33877	Strassenlauf	Flat run
2000	Langenthaler Stadtlauf	m	1980	20	M20	5	0.0133808	15.5696	4.32489	Strassenlauf	Flat run
2000	Langenthaler Stadtlauf	m	1969	31	M30	5	0.0133866	15.5629	4.32302	Strassenlauf	Flat run
2000	Langenthaler Stadtlauf	m	1961	39	M35	5	0.0135787	15.3427	4.26185	Strassenlauf	Flat run
2000	Langenthaler Stadtlauf	m	1967	33	M30	5	0.0135868	15.3335	4.25931	Strassenlauf	Flat run
2000	Langenthaler Stadtlauf	m	1949	51	M50	5	0.0136435	15.2698	4.2416	Strassenlauf	Flat run
2000	Langenthaler Stadtlauf	m	1967	33	M30	5	0.013691	15.2168	4.2269	Strassenlauf	Flat run
2000	Langenthaler Stadtlauf	m	1985	15	M18	5	0.0139468	14.9378	4.14938	Strassenlauf	Flat run
2000	Langenthaler Stadtlauf	m	1978	22	M20	5	0.013956	14.9278	4.14662	Strassenlauf	Flat run
2000	Langenthaler Stadtlauf	m	1966	34	M30	5	0.0139722	14.9105	4.14182	Strassenlauf	Flat run
2000	Langenthaler Stadtlauf	m	1973	27	M25	5	0.0139826	14.8994	4.13873	Strassenlauf	Flat run
2000	Langenthaler Stadtlauf	m	1974	26	M25	5	0.0139896	14.892	4.13668	Strassenlauf	Flat run
2000	Langenthaler Stadtlauf	m	1948	52	M50	5	0.0140197	14.8601	4.1278	Strassenlauf	Flat run
2000	Langenthaler Stadtlauf	m	1970	30	M30	5	0.0140417	14.8368	4.12133	Strassenlauf	Flat run
2000	Langenthaler Stadtlauf	m	1973	27	M25	5	0.0140741	14.8026	4.11184	Strassenlauf	Flat run
2000	Langenthaler Stadtlauf	m	1956	44	M40	5	0.0141019	14.7735	4.10374	Strassenlauf	Flat run
2000	Langenthaler Stadtlauf	m	1974	26	M25	5	0.0141204	14.7541	4.09836	Strassenlauf	Flat run
2000	Langenthaler Stadtlauf	m	1958	42	M40	5	0.0141319	14.742	4.095	Strassenlauf	Flat run
2000	Langenthaler Stadtlauf	m	1955	45	M45	5	0.014162	14.7107	4.0863	Strassenlauf	Flat run
2000	Langenthaler Stadtlauf	m	1961	39	M35	5	0.014544	14.3244	3.97899	Strassenlauf	Flat run
2000	Langenthaler Stadtlauf	m	1955	45	M45	5	0.0146123	14.2574	3.9604	Strassenlauf	Flat run
2000	Langenthaler Stadtlauf	m	1966	34	M30	5	0.0146273	14.2428	3.95632	Strassenlauf	Flat run
2000	Langenthaler Stadtlauf	m	1977	23	M20	5	0.014772	14.1033	3.91757	Strassenlauf	Flat run
2000	Langenthaler Stadtlauf	m	1957	43	M40	5	0.0148414	14.0373	3.89924	Strassenlauf	Flat run
2000	Langenthaler Stadtlauf	m	1964	36	M35	5	0.01489	13.9914	3.88651	Strassenlauf	Flat run
2000	Langenthaler Stadtlauf	m	1954	46	M45	5	0.0148993	13.9828	3.8841	Strassenlauf	Flat run
2000	Langenthaler Stadtlauf	m	1962	38	M35	5	0.0149144	13.9686	3.88018	Strassenlauf	Flat run
2000	Langenthaler Stadtlauf	m	1973	27	M25	5	0.0149734	13.9136	3.86488	Strassenlauf	Flat run
2000	Langenthaler Stadtlauf	m	1965	35	M35	5	0.015103	13.7942	3.83171	Strassenlauf	Flat run
2000	Langenthaler Stadtlauf	m	1960	40	M40	5	0.0151725	13.731	3.81417	Strassenlauf	Flat run
2000	Langenthaler Stadtlauf	m	1958	42	M40	5	0.0153275	13.5921	3.77558	Strassenlauf	Flat run
2000	Langenthaler Stadtlauf	m	1950	50	M50	5	0.0154074	13.5216	3.75601	Strassenlauf	Flat run
2000	Langenthaler Stadtlauf	m	1963	37	M35	5	0.0154954	13.4449	3.73469	Strassenlauf	Flat run
2000	Langenthaler Stadtlauf	m	1972	28	M25	5	0.0155243	13.4198	3.72773	Strassenlauf	Flat run
2000	Langenthaler Stadtlauf	m	1950	50	M50	5	0.0156111	13.3452	3.707	Strassenlauf	Flat run
2000	Langenthaler Stadtlauf	m	1952	48	M45	5	0.0156192	13.3383	3.70508	Strassenlauf	Flat run
2000	Langenthaler Stadtlauf	m	1981	19	M18	5	0.0160081	13.0142	3.61507	Strassenlauf	Flat run
2000	Langenthaler Stadtlauf	m	1979	21	M20	5	0.0161435	12.9051	3.58474	Strassenlauf	Flat run
2000	Langenthaler Stadtlauf	m	1956	44	M40	5	0.0162546	12.8169	3.56024	Strassenlauf	Flat run
2000	Langenthaler Stadtlauf	m	1975	25	M25	5	0.0163715	12.7253	3.53482	Strassenlauf	Flat run
2000	Langenthaler Stadtlauf	m	1948	52	M50	5	0.0164063	12.6984	3.52734	Strassenlauf	Flat run
2000	Langenthaler Stadtlauf	m	1958	42	M40	5	0.0165532	12.5857	3.49601	Strassenlauf	Flat run
2000	Langenthaler Stadtlauf	m	1989	11	M18	5	0.0165602	12.5804	3.49455	Strassenlauf	Flat run
2000	Langenthaler Stadtlauf	m	1958	42	M40	5	0.0167836	12.4129	3.44804	Strassenlauf	Flat run
2000	Langenthaler Stadtlauf	m	1954	46	M45	5	0.0174259	11.9554	3.32094	Strassenlauf	Flat run
2000	Langenthaler Stadtlauf	m	1960	40	M40	5	0.0174444	11.9427	3.31741	Strassenlauf	Flat run
2000	Langenthaler Stadtlauf	m	1956	44	M40	5	0.0176215	11.8227	3.28407	Strassenlauf	Flat run
2000	Langenthaler Stadtlauf	m	1944	56	M55	5	0.0177546	11.734	3.25945	Strassenlauf	Flat run
2000	Langenthaler Stadtlauf	m	1968	32	M30	5	0.0177662	11.7264	3.25733	Strassenlauf	Flat run
2000	Langenthaler Stadtlauf	m	1961	39	M35	5	0.0177836	11.7149	3.25415	Strassenlauf	Flat run
2000	Langenthaler Stadtlauf	m	1942	58	M55	5	0.0181331	11.4891	3.19142	Strassenlauf	Flat run
2000	Langenthaler Stadtlauf	m	1964	36	M35	5	0.0185243	11.2465	3.12402	Strassenlauf	Flat run
2000	Langenthaler Stadtlauf	m	1968	32	M30	5	0.0186887	11.1476	3.09655	Strassenlauf	Flat run
2000	Langenthaler Stadtlauf	m	1955	45	M45	5	0.0190197	10.9536	3.04266	Strassenlauf	Flat run
2000	Langenthaler Stadtlauf	m	1935	65	M65	5	0.0197037	10.5733	2.93703	Strassenlauf	Flat run
2000	Langenthaler Stadtlauf	m	1961	39	M35	5	0.0198738	10.4828	2.91189	Strassenlauf	Flat run
2000	Langenthaler Stadtlauf	m	1955	45	M45	5	0.0206065	10.1101	2.80836	Strassenlauf	Flat run
2000	Langenthaler Stadtlauf	m	1972	28	M25	5	0.0217245	9.58977	2.66383	Strassenlauf	Flat run
2000	Langenthaler Stadtlauf	w	1976	24	W20	5	0.0133299	15.6291	4.34141	Strassenlauf	Flat run
2000	Langenthaler Stadtlauf	w	1971	29	W25	5	0.0140799	14.7965	4.11015	Strassenlauf	Flat run
2000	Langenthaler Stadtlauf	w	1969	31	W30	5	0.0142303	14.6401	4.06669	Strassenlauf	Flat run
2000	Langenthaler Stadtlauf	w	1969	31	W30	5	0.0145162	14.3518	3.98661	Strassenlauf	Flat run
2000	Langenthaler Stadtlauf	w	1969	31	W30	5	0.014559	14.3096	3.97488	Strassenlauf	Flat run
2000	Langenthaler Stadtlauf	w	1968	32	W30	5	0.0150058	13.8835	3.85654	Strassenlauf	Flat run
2000	Langenthaler Stadtlauf	w	1982	18	W18	5	0.0151111	13.7868	3.82966	Strassenlauf	Flat run
2000	Langenthaler Stadtlauf	w	1968	32	W30	5	0.0151192	13.7794	3.8276	Strassenlauf	Flat run
2000	Langenthaler Stadtlauf	w	1978	22	W20	5	0.0152465	13.6643	3.79564	Strassenlauf	Flat run
2000	Langenthaler Stadtlauf	w	1977	23	W20	5	0.0153345	13.5859	3.77387	Strassenlauf	Flat run
2000	Langenthaler Stadtlauf	w	1980	20	W20	5	0.015419	13.5115	3.75319	Strassenlauf	Flat run
2000	Langenthaler Stadtlauf	w	1980	20	W20	5	0.0157639	13.2159	3.67107	Strassenlauf	Flat run
2000	Langenthaler Stadtlauf	w	1975	25	W25	5	0.0157813	13.2013	3.66703	Strassenlauf	Flat run
2000	Langenthaler Stadtlauf	w	1974	26	W25	5	0.0160127	13.0105	3.61402	Strassenlauf	Flat run
2000	Langenthaler Stadtlauf	w	1975	25	W25	5	0.0160197	13.0048	3.61246	Strassenlauf	Flat run
2000	Langenthaler Stadtlauf	w	1948	52	W50	5	0.0161192	12.9245	3.59015	Strassenlauf	Flat run
2000	Langenthaler Stadtlauf	w	1978	22	W20	5	0.016169	12.8848	3.5791	Strassenlauf	Flat run
2000	Langenthaler Stadtlauf	w	1974	26	W25	5	0.0162095	12.8526	3.57015	Strassenlauf	Flat run
2000	Langenthaler Stadtlauf	w	1977	23	W20	5	0.0162373	12.8306	3.56405	Strassenlauf	Flat run
2000	Langenthaler Stadtlauf	w	1952	48	W45	5	0.0165914	12.5567	3.48797	Strassenlauf	Flat run
2000	Langenthaler Stadtlauf	w	1975	25	W25	5	0.0165972	12.5523	3.48675	Strassenlauf	Flat run
2000	Langenthaler Stadtlauf	w	1961	39	W35	5	0.0166053	12.5462	3.48505	Strassenlauf	Flat run
2000	Langenthaler Stadtlauf	w	1971	29	W25	5	0.0166146	12.5392	3.48311	Strassenlauf	Flat run
2000	Langenthaler Stadtlauf	w	1966	34	W30	5	0.0166667	12.5	3.47222	Strassenlauf	Flat run
2000	Langenthaler Stadtlauf	w	1973	27	W25	5	0.0167037	12.4723	3.46452	Strassenlauf	Flat run
2000	Langenthaler Stadtlauf	w	1978	22	W20	5	0.0167188	12.4611	3.46141	Strassenlauf	Flat run
2000	Langenthaler Stadtlauf	w	1962	38	W35	5	0.016809	12.3941	3.44281	Strassenlauf	Flat run
2000	Langenthaler Stadtlauf	w	1970	30	W30	5	0.0168808	12.3414	3.42818	Strassenlauf	Flat run
2000	Langenthaler Stadtlauf	w	1959	41	W40	5	0.0169097	12.3203	3.42231	Strassenlauf	Flat run
2000	Langenthaler Stadtlauf	w	1958	42	W40	5	0.0170266	12.2357	3.39882	Strassenlauf	Flat run
2000	Langenthaler Stadtlauf	w	1975	25	W25	5	0.0171019	12.1819	3.38387	Strassenlauf	Flat run
2000	Langenthaler Stadtlauf	w	1979	21	W20	5	0.01711	12.1761	3.38226	Strassenlauf	Flat run
2000	Langenthaler Stadtlauf	w	1968	32	W30	5	0.0171285	12.163	3.37861	Strassenlauf	Flat run
2000	Langenthaler Stadtlauf	w	1966	34	W30	5	0.0171979	12.1139	3.36496	Strassenlauf	Flat run
2000	Langenthaler Stadtlauf	w	1961	39	W35	5	0.0172141	12.1025	3.3618	Strassenlauf	Flat run
2000	Langenthaler Stadtlauf	w	1956	44	W40	5	0.0172222	12.0968	3.36022	Strassenlauf	Flat run
2000	Langenthaler Stadtlauf	w	1979	21	W20	5	0.0172361	12.087	3.35751	Strassenlauf	Flat run
2000	Langenthaler Stadtlauf	w	1963	37	W35	5	0.0172431	12.0822	3.35616	Strassenlauf	Flat run
2000	Langenthaler Stadtlauf	w	1962	38	W35	5	0.0174132	11.9641	3.32336	Strassenlauf	Flat run
2000	Langenthaler Stadtlauf	w	1969	31	W30	5	0.0174537	11.9363	3.31565	Strassenlauf	Flat run
2000	Langenthaler Stadtlauf	w	1975	25	W25	5	0.0174572	11.934	3.31499	Strassenlauf	Flat run
2000	Langenthaler Stadtlauf	w	1976	24	W20	5	0.0174815	11.9174	3.31038	Strassenlauf	Flat run
2000	Langenthaler Stadtlauf	w	1960	40	W40	5	0.0176563	11.7994	3.27761	Strassenlauf	Flat run
2000	Langenthaler Stadtlauf	w	1967	33	W30	5	0.017662	11.7955	3.27654	Strassenlauf	Flat run
2000	Langenthaler Stadtlauf	w	1972	28	W25	5	0.0176829	11.7816	3.27268	Strassenlauf	Flat run
2000	Langenthaler Stadtlauf	w	1963	37	W35	5	0.0177407	11.7432	3.262	Strassenlauf	Flat run
2000	Langenthaler Stadtlauf	w	1976	24	W20	5	0.0177604	11.7302	3.25839	Strassenlauf	Flat run
2000	Langenthaler Stadtlauf	w	1979	21	W20	5	0.0177731	11.7218	3.25606	Strassenlauf	Flat run
2000	Langenthaler Stadtlauf	w	1972	28	W25	5	0.017809	11.6982	3.2495	Strassenlauf	Flat run
2000	Langenthaler Stadtlauf	w	1972	28	W25	5	0.0178252	11.6876	3.24654	Strassenlauf	Flat run
2000	Langenthaler Stadtlauf	w	1960	40	W40	5	0.0178877	11.6467	3.2352	Strassenlauf	Flat run
2000	Langenthaler Stadtlauf	w	1953	47	W45	5	0.0179711	11.5927	3.2202	Strassenlauf	Flat run
2000	Langenthaler Stadtlauf	w	1976	24	W20	5	0.018037	11.5503	3.20842	Strassenlauf	Flat run
2000	Langenthaler Stadtlauf	w	1958	42	W40	5	0.0180417	11.5473	3.2076	Strassenlauf	Flat run
2000	Langenthaler Stadtlauf	w	1968	32	W30	5	0.0182037	11.4446	3.17904	Strassenlauf	Flat run
2000	Langenthaler Stadtlauf	w	1952	48	W45	5	0.0182593	11.4097	3.16937	Strassenlauf	Flat run
2000	Langenthaler Stadtlauf	w	1957	43	W40	5	0.018338	11.3608	3.15577	Strassenlauf	Flat run
2000	Langenthaler Stadtlauf	w	1951	49	W45	5	0.0183912	11.3279	3.14663	Strassenlauf	Flat run
2000	Langenthaler Stadtlauf	w	1951	49	W45	5	0.0184965	11.2634	3.12872	Strassenlauf	Flat run
2000	Langenthaler Stadtlauf	w	1974	26	W25	5	0.0185093	11.2556	3.12656	Strassenlauf	Flat run
2000	Langenthaler Stadtlauf	w	1968	32	W30	5	0.018515	11.2521	3.12559	Strassenlauf	Flat run
2000	Langenthaler Stadtlauf	w	1968	32	W30	5	0.0185949	11.2038	3.11216	Strassenlauf	Flat run
2000	Langenthaler Stadtlauf	w	1973	27	W25	5	0.0186331	11.1808	3.10578	Strassenlauf	Flat run
2000	Langenthaler Stadtlauf	w	1963	37	W35	5	0.0189676	10.9836	3.05101	Strassenlauf	Flat run
2000	Langenthaler Stadtlauf	w	1973	27	W25	5	0.0189919	10.9696	3.04711	Strassenlauf	Flat run
2000	Langenthaler Stadtlauf	w	1977	23	W20	5	0.0190995	10.9078	3.02994	Strassenlauf	Flat run
2000	Langenthaler Stadtlauf	w	1974	26	W25	5	0.0191493	10.8794	3.02206	Strassenlauf	Flat run
2000	Langenthaler Stadtlauf	w	1954	46	W45	5	0.0195197	10.673	2.96472	Strassenlauf	Flat run
2000	Langenthaler Stadtlauf	w	1974	26	W25	5	0.0197975	10.5232	2.92312	Strassenlauf	Flat run
2000	Langenthaler Stadtlauf	w	1968	32	W30	5	0.020066	10.3824	2.88401	Strassenlauf	Flat run
2000	Langenthaler Stadtlauf	w	1958	42	W40	5	0.0205289	10.1483	2.81897	Strassenlauf	Flat run
2000	Langenthaler Stadtlauf	w	1951	49	W45	5	0.0206979	10.0654	2.79595	Strassenlauf	Flat run
2000	Langenthaler Stadtlauf	w	1960	40	W40	5	0.0209132	9.96181	2.76717	Strassenlauf	Flat run
2000	Langenthaler Stadtlauf	w	1946	54	W50	5	0.0212697	9.79485	2.72079	Strassenlauf	Flat run
2000	Langenthaler Stadtlauf	w	1958	42	W40	5	0.0215544	9.66547	2.68485	Strassenlauf	Flat run
2000	Langenthaler Stadtlauf	w	1953	47	W45	5	0.0225567	9.23598	2.56555	Strassenlauf	Flat run
2000	Münsiger Louf	m	1980	20	M20	5	0.0110139	18.9155	5.25431	Strassenlauf	Flat run
2000	Münsiger Louf	m	1975	25	M25	5	0.0112766	18.4748	5.13189	Strassenlauf	Flat run
2000	Münsiger Louf	m	1975	25	M25	5	0.0117037	17.8006	4.94462	Strassenlauf	Flat run
2000	Münsiger Louf	m	1981	19	M18	5	0.0119572	17.4233	4.8398	Strassenlauf	Flat run
2000	Münsiger Louf	m	1966	34	M30	5	0.0120035	17.3561	4.82114	Strassenlauf	Flat run
2000	Münsiger Louf	m	1964	36	M35	5	0.0120637	17.2695	4.79708	Strassenlauf	Flat run
2000	Münsiger Louf	m	1985	15	M18	5	0.0121968	17.081	4.74473	Strassenlauf	Flat run
2000	Münsiger Louf	m	1978	22	M20	5	0.0127604	16.3265	4.53515	Strassenlauf	Flat run
2000	Münsiger Louf	m	1971	29	M25	5	0.0128542	16.2075	4.50207	Strassenlauf	Flat run
2000	Münsiger Louf	m	1975	25	M25	5	0.0129711	16.0614	4.4615	Strassenlauf	Flat run
2000	Münsiger Louf	m	1976	24	M20	5	0.0129803	16.0499	4.45831	Strassenlauf	Flat run
2000	Münsiger Louf	m	1981	19	M18	5	0.0129919	16.0356	4.45434	Strassenlauf	Flat run
2000	Münsiger Louf	m	1981	19	M18	5	0.0132257	15.7522	4.3756	Strassenlauf	Flat run
2000	Münsiger Louf	m	1982	18	M18	5	0.0132627	15.7082	4.36338	Strassenlauf	Flat run
2000	Münsiger Louf	m	1970	30	M30	5	0.0134317	15.5106	4.30849	Strassenlauf	Flat run
2000	Münsiger Louf	m	1978	22	M20	5	0.0135127	15.4176	4.28266	Strassenlauf	Flat run
2000	Münsiger Louf	m	1964	36	M35	5	0.0135289	15.3991	4.27753	Strassenlauf	Flat run
2000	Münsiger Louf	m	1981	19	M18	5	0.0137546	15.1464	4.20734	Strassenlauf	Flat run
2000	Münsiger Louf	m	1967	33	M30	5	0.0137882	15.1095	4.1971	Strassenlauf	Flat run
2000	Münsiger Louf	m	1978	22	M20	5	0.0140058	14.8748	4.13189	Strassenlauf	Flat run
2000	Münsiger Louf	m	1986	14	M18	5	0.0141331	14.7408	4.09467	Strassenlauf	Flat run
2000	Münsiger Louf	m	1984	16	M18	5	0.0141759	14.6963	4.0823	Strassenlauf	Flat run
2000	Münsiger Louf	m	1967	33	M30	5	0.0141944	14.6771	4.07697	Strassenlauf	Flat run
2000	Münsiger Louf	m	1963	37	M35	5	0.0142569	14.6128	4.0591	Strassenlauf	Flat run
2000	Münsiger Louf	m	1975	25	M25	5	0.0145567	14.3118	3.97551	Strassenlauf	Flat run
2000	Münsiger Louf	m	1976	24	M20	5	0.01475	14.1243	3.92341	Strassenlauf	Flat run
2000	Münsiger Louf	m	1982	18	M18	5	0.0148681	14.0121	3.89226	Strassenlauf	Flat run
2000	Münsiger Louf	m	1969	31	M30	5	0.0148866	13.9947	3.88742	Strassenlauf	Flat run
2000	Münsiger Louf	m	1963	37	M35	5	0.0149572	13.9287	3.86907	Strassenlauf	Flat run
2000	Münsiger Louf	m	1964	36	M35	5	0.0150961	13.8005	3.83347	Strassenlauf	Flat run
2000	Münsiger Louf	m	1952	48	M45	5	0.015184	13.7206	3.81127	Strassenlauf	Flat run
2000	Münsiger Louf	m	1956	44	M40	5	0.0151933	13.7122	3.80894	Strassenlauf	Flat run
2000	Münsiger Louf	m	1963	37	M35	5	0.0152326	13.6768	3.7991	Strassenlauf	Flat run
2000	Münsiger Louf	m	1978	22	M20	5	0.0152477	13.6633	3.79535	Strassenlauf	Flat run
2000	Münsiger Louf	m	1974	26	M25	5	0.0153669	13.5573	3.76591	Strassenlauf	Flat run
2000	Münsiger Louf	m	1963	37	M35	5	0.0156863	13.2812	3.68922	Strassenlauf	Flat run
2000	Münsiger Louf	m	1952	48	M45	5	0.0157049	13.2655	3.68487	Strassenlauf	Flat run
2000	Münsiger Louf	m	1943	57	M55	5	0.0160208	13.0039	3.61219	Strassenlauf	Flat run
2000	Münsiger Louf	m	1962	38	M35	5	0.016125	12.9199	3.58886	Strassenlauf	Flat run
2000	Münsiger Louf	m	1946	54	M50	5	0.0163495	12.7425	3.53957	Strassenlauf	Flat run
2000	Münsiger Louf	m	1986	14	M18	5	0.0164468	12.6671	3.51865	Strassenlauf	Flat run
2000	Münsiger Louf	m	1948	52	M50	5	0.0165289	12.6042	3.50116	Strassenlauf	Flat run
2000	Münsiger Louf	m	1991	9	M18	5	0.0165706	12.5725	3.49235	Strassenlauf	Flat run
2000	Münsiger Louf	m	1948	52	M50	5	0.0165914	12.5567	3.48797	Strassenlauf	Flat run
2000	Münsiger Louf	m	1970	30	M30	5	0.0170046	12.2516	3.40321	Strassenlauf	Flat run
2000	Münsiger Louf	m	1957	43	M40	5	0.0172106	12.1049	3.36247	Strassenlauf	Flat run
2000	Münsiger Louf	m	1981	19	M18	5	0.017235	12.0878	3.35773	Strassenlauf	Flat run
2000	Münsiger Louf	m	1958	42	M40	5	0.0178368	11.68	3.24444	Strassenlauf	Flat run
2000	Münsiger Louf	m	1953	47	M45	5	0.0178773	11.6535	3.23708	Strassenlauf	Flat run
2000	Münsiger Louf	m	1935	65	M65	5	0.0179896	11.5808	3.21688	Strassenlauf	Flat run
2000	Münsiger Louf	m	1966	34	M30	5	0.0180093	11.5681	3.21337	Strassenlauf	Flat run
2000	Münsiger Louf	m	1955	45	M45	5	0.0181262	11.4935	3.19264	Strassenlauf	Flat run
2000	Münsiger Louf	m	1972	28	M25	5	0.0181725	11.4642	3.18451	Strassenlauf	Flat run
2000	Münsiger Louf	m	1959	41	M40	5	0.0184317	11.303	3.13972	Strassenlauf	Flat run
2000	Münsiger Louf	m	1945	55	M55	5	0.018441	11.2973	3.13814	Strassenlauf	Flat run
2000	Münsiger Louf	m	1958	42	M40	5	0.0184502	11.2916	3.13657	Strassenlauf	Flat run
2000	Münsiger Louf	m	1947	53	M50	5	0.0187512	11.1104	3.08623	Strassenlauf	Flat run
2000	Münsiger Louf	m	1969	31	M30	5	0.018765	11.1022	3.08394	Strassenlauf	Flat run
2000	Münsiger Louf	m	1949	51	M50	5	0.0193183	10.7843	2.99563	Strassenlauf	Flat run
2000	Münsiger Louf	m	1950	50	M50	5	0.0211748	9.83875	2.73299	Strassenlauf	Flat run
2000	Münsiger Louf	m	1955	45	M45	5	0.0218495	9.53491	2.64859	Strassenlauf	Flat run
2000	Münsiger Louf	m	1981	19	M18	5	0.0225961	9.21989	2.56108	Strassenlauf	Flat run
2000	Münsiger Louf	w	1976	24	W20	5	0.0139896	14.892	4.13668	Strassenlauf	Flat run
2000	Münsiger Louf	w	1980	20	W20	5	0.0142292	14.6413	4.06702	Strassenlauf	Flat run
2000	Münsiger Louf	w	1966	34	W30	5	0.0143657	14.5021	4.02836	Strassenlauf	Flat run
2000	Münsiger Louf	w	1980	20	W20	5	0.0152072	13.6997	3.80546	Strassenlauf	Flat run
2000	Münsiger Louf	w	1961	39	W35	5	0.016147	12.9023	3.58397	Strassenlauf	Flat run
2000	Münsiger Louf	w	1984	16	W18	5	0.0167234	12.4576	3.46045	Strassenlauf	Flat run
2000	Münsiger Louf	w	1958	42	W40	5	0.016787	12.4104	3.44732	Strassenlauf	Flat run
2000	Münsiger Louf	w	1950	50	W50	5	0.0169294	12.306	3.41834	Strassenlauf	Flat run
2000	Münsiger Louf	w	1988	12	W18	5	0.0171215	12.1679	3.37998	Strassenlauf	Flat run
2000	Münsiger Louf	w	1950	50	W50	5	0.0171377	12.1564	3.37678	Strassenlauf	Flat run
2000	Münsiger Louf	w	1966	34	W30	5	0.0174352	11.949	3.31917	Strassenlauf	Flat run
2000	Münsiger Louf	w	1955	45	W45	5	0.0174815	11.9174	3.31038	Strassenlauf	Flat run
2000	Münsiger Louf	w	1968	32	W30	5	0.0175694	11.8577	3.29381	Strassenlauf	Flat run
2000	Münsiger Louf	w	1958	42	W40	5	0.0176667	11.7925	3.27568	Strassenlauf	Flat run
2000	Münsiger Louf	w	1979	21	W20	5	0.0176968	11.7724	3.27011	Strassenlauf	Flat run
2000	Münsiger Louf	w	1983	17	W18	5	0.0177095	11.7639	3.26776	Strassenlauf	Flat run
2000	Münsiger Louf	w	1955	45	W45	5	0.0177396	11.744	3.26222	Strassenlauf	Flat run
2000	Münsiger Louf	w	1955	45	W45	5	0.0179502	11.6062	3.22393	Strassenlauf	Flat run
2000	Münsiger Louf	w	1966	34	W30	5	0.0180498	11.5422	3.20616	Strassenlauf	Flat run
2000	Münsiger Louf	w	1981	19	W18	5	0.0183218	11.3708	3.15856	Strassenlauf	Flat run
2000	Münsiger Louf	w	1967	33	W30	5	0.0184595	11.286	3.13499	Strassenlauf	Flat run
2000	Münsiger Louf	w	1970	30	W30	5	0.0184687	11.2803	3.13342	Strassenlauf	Flat run
2000	Münsiger Louf	w	1973	27	W25	5	0.0184815	11.2725	3.13126	Strassenlauf	Flat run
2000	Münsiger Louf	w	1969	31	W30	5	0.0188657	11.0429	3.06748	Strassenlauf	Flat run
2000	Münsiger Louf	w	1959	41	W40	5	0.0189722	10.981	3.05027	Strassenlauf	Flat run
2000	Münsiger Louf	w	1984	16	W18	5	0.0191181	10.8972	3.027	Strassenlauf	Flat run
2000	Münsiger Louf	w	1976	24	W20	5	0.0191319	10.8893	3.0248	Strassenlauf	Flat run
2000	Münsiger Louf	w	1968	32	W30	5	0.0194618	10.7047	2.97354	Strassenlauf	Flat run
2000	Münsiger Louf	w	1945	55	W55	5	0.0195498	10.6566	2.96016	Strassenlauf	Flat run
2000	Münsiger Louf	w	1963	37	W35	5	0.0195856	10.637	2.95473	Strassenlauf	Flat run
2000	Münsiger Louf	w	1948	52	W50	5	0.0203113	10.257	2.84917	Strassenlauf	Flat run
2000	Münsiger Louf	w	1964	36	W35	5	0.0205394	10.1431	2.81754	Strassenlauf	Flat run
2000	Münsiger Louf	w	1968	32	W30	5	0.0206748	10.0767	2.79908	Strassenlauf	Flat run
2000	Münsiger Louf	w	1970	30	W30	5	0.0217257	9.58926	2.66368	Strassenlauf	Flat run
2000	Münsiger Louf	w	1985	15	W18	5	0.0218333	9.54198	2.65055	Strassenlauf	Flat run
2000	Münsiger Louf	w	1965	35	W35	5	0.0221956	9.38624	2.60729	Strassenlauf	Flat run
2000	Münsiger Louf	w	1966	34	W30	5	0.0222083	9.38086	2.6058	Strassenlauf	Flat run
2000	Münsiger Louf	w	1971	29	W25	5	0.0255035	8.16882	2.26912	Strassenlauf	Flat run
2000	Münsiger Louf	w	1927	73	W70	5	0.0258519	8.05874	2.23854	Strassenlauf	Flat run
2000	Thuner Stadtlauf	m	1975	25	M25	5	0.0117963	17.6609	4.90581	Strassenlauf	Flat run
2000	Thuner Stadtlauf	m	1964	36	M35	5	0.0118438	17.5901	4.88615	Strassenlauf	Flat run
2000	Thuner Stadtlauf	m	1969	31	M30	5	0.0118542	17.5747	4.88186	Strassenlauf	Flat run
2000	Thuner Stadtlauf	m	1967	33	M30	5	0.0121644	17.1265	4.75737	Strassenlauf	Flat run
2000	Thuner Stadtlauf	m	1976	24	M20	5	0.0122049	17.0697	4.74158	Strassenlauf	Flat run
2000	Thuner Stadtlauf	m	1959	41	M40	5	0.0122141	17.0568	4.73799	Strassenlauf	Flat run
2000	Thuner Stadtlauf	m	1979	21	M20	5	0.0123218	16.9078	4.6966	Strassenlauf	Flat run
2000	Thuner Stadtlauf	m	1960	40	M40	5	0.0123507	16.8681	4.6856	Strassenlauf	Flat run
2000	Thuner Stadtlauf	m	1975	25	M25	5	0.0125752	16.567	4.60193	Strassenlauf	Flat run
2000	Thuner Stadtlauf	m	1961	39	M35	5	0.0127604	16.3265	4.53515	Strassenlauf	Flat run
2000	Thuner Stadtlauf	m	1980	20	M20	5	0.012978	16.0528	4.45911	Strassenlauf	Flat run
2000	Thuner Stadtlauf	m	1969	31	M30	5	0.012985	16.0442	4.45673	Strassenlauf	Flat run
2000	Thuner Stadtlauf	m	1982	18	M18	5	0.0132245	15.7535	4.37598	Strassenlauf	Flat run
2000	Thuner Stadtlauf	m	1978	22	M20	5	0.0133125	15.6495	4.34707	Strassenlauf	Flat run
2000	Thuner Stadtlauf	m	1967	33	M30	5	0.013338	15.6196	4.33877	Strassenlauf	Flat run
2000	Thuner Stadtlauf	m	1973	27	M25	5	0.0133576	15.5966	4.33238	Strassenlauf	Flat run
2000	Thuner Stadtlauf	m	1964	36	M35	5	0.0133843	15.5655	4.32376	Strassenlauf	Flat run
2000	Thuner Stadtlauf	m	1988	12	M18	5	0.0134317	15.5106	4.30849	Strassenlauf	Flat run
2000	Thuner Stadtlauf	m	1975	25	M25	5	0.0134352	15.5065	4.30737	Strassenlauf	Flat run
2000	Thuner Stadtlauf	m	1972	28	M25	5	0.0134711	15.4652	4.2959	Strassenlauf	Flat run
2000	Thuner Stadtlauf	m	1963	37	M35	5	0.013478	15.4573	4.29369	Strassenlauf	Flat run
2000	Thuner Stadtlauf	m	1964	36	M35	5	0.0134815	15.4533	4.29258	Strassenlauf	Flat run
2000	Thuner Stadtlauf	m	1961	39	M35	5	0.0135312	15.3965	4.27679	Strassenlauf	Flat run
2000	Thuner Stadtlauf	m	1960	40	M40	5	0.0135544	15.3702	4.26949	Strassenlauf	Flat run
2000	Thuner Stadtlauf	m	1955	45	M45	5	0.0135845	15.3361	4.26003	Strassenlauf	Flat run
2000	Thuner Stadtlauf	m	1986	14	M18	5	0.0136644	15.2465	4.23513	Strassenlauf	Flat run
2000	Thuner Stadtlauf	m	1980	20	M20	5	0.0137199	15.1847	4.21799	Strassenlauf	Flat run
2000	Thuner Stadtlauf	m	1965	35	M35	5	0.0137257	15.1783	4.21621	Strassenlauf	Flat run
2000	Thuner Stadtlauf	m	1962	38	M35	5	0.0137569	15.1439	4.20663	Strassenlauf	Flat run
2000	Thuner Stadtlauf	m	1963	37	M35	5	0.0137743	15.1248	4.20133	Strassenlauf	Flat run
2000	Thuner Stadtlauf	m	1953	47	M45	5	0.0138438	15.0489	4.18025	Strassenlauf	Flat run
2000	Thuner Stadtlauf	m	1962	38	M35	5	0.0139028	14.985	4.1625	Strassenlauf	Flat run
2000	Thuner Stadtlauf	m	1971	29	M25	5	0.0140359	14.8429	4.12303	Strassenlauf	Flat run
2000	Thuner Stadtlauf	m	1965	35	M35	5	0.014088	14.788	4.10779	Strassenlauf	Flat run
2000	Thuner Stadtlauf	m	1983	17	M18	5	0.0141516	14.7215	4.08931	Strassenlauf	Flat run
2000	Thuner Stadtlauf	m	1963	37	M35	5	0.014206	14.6651	4.07365	Strassenlauf	Flat run
2000	Thuner Stadtlauf	m	1954	46	M45	5	0.0143241	14.5443	4.04008	Strassenlauf	Flat run
2000	Thuner Stadtlauf	m	1959	41	M40	5	0.014338	14.5302	4.03616	Strassenlauf	Flat run
2000	Thuner Stadtlauf	m	1964	36	M35	5	0.0143472	14.5208	4.03356	Strassenlauf	Flat run
2000	Thuner Stadtlauf	m	1954	46	M45	5	0.0144132	14.4543	4.0151	Strassenlauf	Flat run
2000	Thuner Stadtlauf	m	1985	15	M18	5	0.0144167	14.4509	4.01413	Strassenlauf	Flat run
2000	Thuner Stadtlauf	m	1960	40	M40	5	0.0144606	14.4069	4.00192	Strassenlauf	Flat run
2000	Thuner Stadtlauf	m	1953	47	M45	5	0.0144757	14.3919	3.99776	Strassenlauf	Flat run
2000	Thuner Stadtlauf	m	1963	37	M35	5	0.0146134	14.2563	3.96008	Strassenlauf	Flat run
2000	Thuner Stadtlauf	m	1958	42	M40	5	0.0146412	14.2292	3.95257	Strassenlauf	Flat run
2000	Thuner Stadtlauf	m	1950	50	M50	5	0.0147407	14.1332	3.92588	Strassenlauf	Flat run
2000	Thuner Stadtlauf	m	1960	40	M40	5	0.0147569	14.1176	3.92157	Strassenlauf	Flat run
2000	Thuner Stadtlauf	m	1975	25	M25	5	0.0148287	14.0493	3.90259	Strassenlauf	Flat run
2000	Thuner Stadtlauf	m	1962	38	M35	5	0.0148461	14.0329	3.89803	Strassenlauf	Flat run
2000	Thuner Stadtlauf	m	1985	15	M18	5	0.0148646	14.0154	3.89317	Strassenlauf	Flat run
2000	Thuner Stadtlauf	m	1984	16	M18	5	0.0149097	13.973	3.88138	Strassenlauf	Flat run
2000	Thuner Stadtlauf	m	1965	35	M35	5	0.0149861	13.9018	3.8616	Strassenlauf	Flat run
2000	Thuner Stadtlauf	m	1968	32	M30	5	0.0150278	13.8632	3.85089	Strassenlauf	Flat run
2000	Thuner Stadtlauf	m	1963	37	M35	5	0.0150556	13.8376	3.84379	Strassenlauf	Flat run
2000	Thuner Stadtlauf	m	1962	38	M35	5	0.01511	13.7878	3.82995	Strassenlauf	Flat run
2000	Thuner Stadtlauf	m	1966	34	M30	5	0.0151528	13.7489	3.81913	Strassenlauf	Flat run
2000	Thuner Stadtlauf	m	1959	41	M40	5	0.0151713	13.7321	3.81446	Strassenlauf	Flat run
2000	Thuner Stadtlauf	m	1963	37	M35	5	0.0152523	13.6591	3.7942	Strassenlauf	Flat run
2000	Thuner Stadtlauf	m	1967	33	M30	5	0.0152616	13.6508	3.7919	Strassenlauf	Flat run
2000	Thuner Stadtlauf	m	1957	43	M40	5	0.0153565	13.5665	3.76847	Strassenlauf	Flat run
2000	Thuner Stadtlauf	m	1954	46	M45	5	0.0154722	13.465	3.74028	Strassenlauf	Flat run
2000	Thuner Stadtlauf	m	1964	36	M35	5	0.0155023	13.4389	3.73301	Strassenlauf	Flat run
2000	Thuner Stadtlauf	m	1957	43	M40	5	0.015515	13.4278	3.72995	Strassenlauf	Flat run
2000	Thuner Stadtlauf	m	1956	44	M40	5	0.0155359	13.4098	3.72495	Strassenlauf	Flat run
2000	Thuner Stadtlauf	m	1943	57	M55	5	0.0155498	13.3978	3.72162	Strassenlauf	Flat run
2000	Thuner Stadtlauf	m	1983	17	M18	5	0.0155579	13.3909	3.71968	Strassenlauf	Flat run
2000	Thuner Stadtlauf	m	1983	17	M18	5	0.0156412	13.3195	3.69987	Strassenlauf	Flat run
2000	Thuner Stadtlauf	m	1947	53	M50	5	0.0157546	13.2236	3.67323	Strassenlauf	Flat run
2000	Thuner Stadtlauf	m	1976	24	M20	5	0.0158403	13.1521	3.65337	Strassenlauf	Flat run
2000	Thuner Stadtlauf	m	1986	14	M18	5	0.0160127	13.0105	3.61402	Strassenlauf	Flat run
2000	Thuner Stadtlauf	m	1954	46	M45	5	0.0161481	12.9014	3.58372	Strassenlauf	Flat run
2000	Thuner Stadtlauf	m	1940	60	M60	5	0.0164421	12.6707	3.51964	Strassenlauf	Flat run
2000	Thuner Stadtlauf	m	1943	57	M55	5	0.0165058	12.6218	3.50607	Strassenlauf	Flat run
2000	Thuner Stadtlauf	m	1958	42	M40	5	0.0165868	12.5602	3.48894	Strassenlauf	Flat run
2000	Thuner Stadtlauf	m	1961	39	M35	5	0.016603	12.5479	3.48554	Strassenlauf	Flat run
2000	Thuner Stadtlauf	m	1968	32	M30	5	0.0167176	12.4619	3.46164	Strassenlauf	Flat run
2000	Thuner Stadtlauf	m	1973	27	M25	5	0.0167326	12.4507	3.45853	Strassenlauf	Flat run
2000	Thuner Stadtlauf	m	1975	25	M25	5	0.0167419	12.4438	3.45662	Strassenlauf	Flat run
2000	Thuner Stadtlauf	m	1964	36	M35	5	0.0167535	12.4352	3.45423	Strassenlauf	Flat run
2000	Thuner Stadtlauf	m	1971	29	M25	5	0.0168391	12.372	3.43666	Strassenlauf	Flat run
2000	Thuner Stadtlauf	m	1959	41	M40	5	0.0168762	12.3448	3.42912	Strassenlauf	Flat run
2000	Thuner Stadtlauf	m	1969	31	M30	5	0.0169039	12.3245	3.42349	Strassenlauf	Flat run
2000	Thuner Stadtlauf	m	1988	12	M18	5	0.0169236	12.3102	3.4195	Strassenlauf	Flat run
2000	Thuner Stadtlauf	m	1950	50	M50	5	0.0171493	12.1482	3.3745	Strassenlauf	Flat run
2000	Thuner Stadtlauf	m	1940	60	M60	5	0.017169	12.1343	3.37064	Strassenlauf	Flat run
2000	Thuner Stadtlauf	m	1954	46	M45	5	0.0172338	12.0887	3.35796	Strassenlauf	Flat run
2000	Thuner Stadtlauf	m	1958	42	M40	5	0.0172616	12.0692	3.35255	Strassenlauf	Flat run
2000	Thuner Stadtlauf	m	1954	46	M45	5	0.0173183	12.0297	3.34158	Strassenlauf	Flat run
2000	Thuner Stadtlauf	m	1947	53	M50	5	0.017353	12.0056	3.33489	Strassenlauf	Flat run
2000	Thuner Stadtlauf	m	1946	54	M50	5	0.017691	11.7763	3.27118	Strassenlauf	Flat run
2000	Thuner Stadtlauf	m	1974	26	M25	5	0.0178032	11.702	3.25055	Strassenlauf	Flat run
2000	Thuner Stadtlauf	m	1965	35	M35	5	0.0180185	11.5622	3.21172	Strassenlauf	Flat run
2000	Thuner Stadtlauf	m	1961	39	M35	5	0.0180463	11.5444	3.20677	Strassenlauf	Flat run
2000	Thuner Stadtlauf	m	1960	40	M40	5	0.0180498	11.5422	3.20616	Strassenlauf	Flat run
2000	Thuner Stadtlauf	m	1955	45	M45	5	0.0183727	11.3393	3.1498	Strassenlauf	Flat run
2000	Thuner Stadtlauf	m	1938	62	M60	5	0.01861	11.1947	3.10965	Strassenlauf	Flat run
2000	Thuner Stadtlauf	m	1959	41	M40	5	0.0186377	11.178	3.10501	Strassenlauf	Flat run
2000	Thuner Stadtlauf	m	1970	30	M30	5	0.0188299	11.064	3.07333	Strassenlauf	Flat run
2000	Thuner Stadtlauf	m	1950	50	M50	5	0.0190081	10.9602	3.04451	Strassenlauf	Flat run
2000	Thuner Stadtlauf	m	1970	30	M30	5	0.0191759	10.8643	3.01787	Strassenlauf	Flat run
2000	Thuner Stadtlauf	m	1959	41	M40	5	0.0192164	10.8414	3.0115	Strassenlauf	Flat run
2000	Thuner Stadtlauf	m	1953	47	M45	5	0.0192407	10.8277	3.0077	Strassenlauf	Flat run
2000	Thuner Stadtlauf	m	1952	48	M45	5	0.0193299	10.7778	2.99383	Strassenlauf	Flat run
2000	Thuner Stadtlauf	m	1968	32	M30	5	0.0194271	10.7239	2.97885	Strassenlauf	Flat run
2000	Thuner Stadtlauf	m	1940	60	M60	5	0.0195741	10.6433	2.95648	Strassenlauf	Flat run
2000	Thuner Stadtlauf	m	1949	51	M50	5	0.0207975	10.0173	2.78257	Strassenlauf	Flat run
2000	Thuner Stadtlauf	m	1946	54	M50	5	0.0219606	9.48667	2.63518	Strassenlauf	Flat run
2000	Thuner Stadtlauf	w	1976	24	W20	5	0.0134005	15.5467	4.31854	Strassenlauf	Flat run
2000	Thuner Stadtlauf	w	1963	37	W35	5	0.0134919	15.4414	4.28927	Strassenlauf	Flat run
2000	Thuner Stadtlauf	w	1969	31	W30	5	0.013566	15.3571	4.26585	Strassenlauf	Flat run
2000	Thuner Stadtlauf	w	1969	31	W30	5	0.0136597	15.2517	4.23657	Strassenlauf	Flat run
2000	Thuner Stadtlauf	w	1966	34	W30	5	0.0139236	14.9626	4.15628	Strassenlauf	Flat run
2000	Thuner Stadtlauf	w	1980	20	W20	5	0.0143646	14.5033	4.02868	Strassenlauf	Flat run
2000	Thuner Stadtlauf	w	1977	23	W20	5	0.0147512	14.1232	3.92311	Strassenlauf	Flat run
2000	Thuner Stadtlauf	w	1985	15	W18	5	0.014765	14.1099	3.91942	Strassenlauf	Flat run
2000	Thuner Stadtlauf	w	1957	43	W40	5	0.0148194	14.0581	3.90503	Strassenlauf	Flat run
2000	Thuner Stadtlauf	w	1967	33	W30	5	0.0148843	13.9969	3.88802	Strassenlauf	Flat run
2000	Thuner Stadtlauf	w	1984	16	W18	5	0.0152222	13.6861	3.8017	Strassenlauf	Flat run
2000	Thuner Stadtlauf	w	1971	29	W25	5	0.0152708	13.6426	3.7896	Strassenlauf	Flat run
2000	Thuner Stadtlauf	w	1976	24	W20	5	0.0153669	13.5573	3.76591	Strassenlauf	Flat run
2000	Thuner Stadtlauf	w	1980	20	W20	5	0.0153854	13.541	3.76138	Strassenlauf	Flat run
2000	Thuner Stadtlauf	w	1971	29	W25	5	0.0154606	13.4751	3.74308	Strassenlauf	Flat run
2000	Thuner Stadtlauf	w	1979	21	W20	5	0.0155937	13.3601	3.71113	Strassenlauf	Flat run
2000	Thuner Stadtlauf	w	1975	25	W25	5	0.0156829	13.2841	3.69004	Strassenlauf	Flat run
2000	Thuner Stadtlauf	w	1965	35	W35	5	0.0157164	13.2558	3.68216	Strassenlauf	Flat run
2000	Thuner Stadtlauf	w	1981	19	W18	5	0.0157269	13.247	3.67972	Strassenlauf	Flat run
2000	Thuner Stadtlauf	w	1973	27	W25	5	0.0158137	13.1743	3.65952	Strassenlauf	Flat run
2000	Thuner Stadtlauf	w	1965	35	W35	5	0.0158252	13.1646	3.65684	Strassenlauf	Flat run
2000	Thuner Stadtlauf	w	1988	12	W18	5	0.0159907	13.0284	3.61899	Strassenlauf	Flat run
2000	Thuner Stadtlauf	w	1951	49	W45	5	0.0160313	12.9955	3.60985	Strassenlauf	Flat run
2000	Thuner Stadtlauf	w	1979	21	W20	5	0.0160729	12.9618	3.60049	Strassenlauf	Flat run
2000	Thuner Stadtlauf	w	1966	34	W30	5	0.0161111	12.931	3.59195	Strassenlauf	Flat run
2000	Thuner Stadtlauf	w	1989	11	W18	5	0.0161215	12.9227	3.58963	Strassenlauf	Flat run
2000	Thuner Stadtlauf	w	1957	43	W40	5	0.0161563	12.8949	3.58192	Strassenlauf	Flat run
2000	Thuner Stadtlauf	w	1987	13	W18	5	0.0162951	12.785	3.55139	Strassenlauf	Flat run
2000	Thuner Stadtlauf	w	1948	52	W50	5	0.0163472	12.7443	3.54007	Strassenlauf	Flat run
2000	Thuner Stadtlauf	w	1982	18	W18	5	0.0163553	12.738	3.53832	Strassenlauf	Flat run
2000	Thuner Stadtlauf	w	1971	29	W25	5	0.0163704	12.7262	3.53507	Strassenlauf	Flat run
2000	Thuner Stadtlauf	w	1976	24	W20	5	0.0164757	12.6449	3.51247	Strassenlauf	Flat run
2000	Thuner Stadtlauf	w	1986	14	W18	5	0.0165637	12.5777	3.49382	Strassenlauf	Flat run
2000	Thuner Stadtlauf	w	1959	41	W40	5	0.0165995	12.5506	3.48626	Strassenlauf	Flat run
2000	Thuner Stadtlauf	w	1987	13	W18	5	0.0166134	12.5401	3.48335	Strassenlauf	Flat run
2000	Thuner Stadtlauf	w	1961	39	W35	5	0.0166713	12.4965	3.47126	Strassenlauf	Flat run
2000	Thuner Stadtlauf	w	1964	36	W35	5	0.0167442	12.4421	3.45614	Strassenlauf	Flat run
2000	Thuner Stadtlauf	w	1968	32	W30	5	0.0167593	12.4309	3.45304	Strassenlauf	Flat run
2000	Thuner Stadtlauf	w	1984	16	W18	5	0.0167685	12.4241	3.45113	Strassenlauf	Flat run
2000	Thuner Stadtlauf	w	1967	33	W30	5	0.0167708	12.4224	3.45066	Strassenlauf	Flat run
2000	Thuner Stadtlauf	w	1964	36	W35	5	0.0167778	12.4172	3.44923	Strassenlauf	Flat run
2000	Thuner Stadtlauf	w	1962	38	W35	5	0.0167963	12.4035	3.44542	Strassenlauf	Flat run
2000	Thuner Stadtlauf	w	1969	31	W30	5	0.0168148	12.3899	3.44163	Strassenlauf	Flat run
2000	Thuner Stadtlauf	w	1975	25	W25	5	0.0168183	12.3873	3.44092	Strassenlauf	Flat run
2000	Thuner Stadtlauf	w	1969	31	W30	5	0.0168241	12.383	3.43974	Strassenlauf	Flat run
2000	Thuner Stadtlauf	w	1966	34	W30	5	0.0168241	12.383	3.43974	Strassenlauf	Flat run
2000	Thuner Stadtlauf	w	1965	35	W35	5	0.016831	12.3779	3.43832	Strassenlauf	Flat run
2000	Thuner Stadtlauf	w	1982	18	W18	5	0.0168368	12.3737	3.43713	Strassenlauf	Flat run
2000	Thuner Stadtlauf	w	1983	17	W18	5	0.0168623	12.355	3.43194	Strassenlauf	Flat run
2000	Thuner Stadtlauf	w	1950	50	W50	5	0.0168993	12.3279	3.42442	Strassenlauf	Flat run
2000	Thuner Stadtlauf	w	1963	37	W35	5	0.0169144	12.317	3.42138	Strassenlauf	Flat run
2000	Thuner Stadtlauf	w	1964	36	W35	5	0.0169317	12.3043	3.41787	Strassenlauf	Flat run
2000	Thuner Stadtlauf	w	1953	47	W45	5	0.0169699	12.2766	3.41018	Strassenlauf	Flat run
2000	Thuner Stadtlauf	w	1967	33	W30	5	0.0170058	12.2507	3.40298	Strassenlauf	Flat run
2000	Thuner Stadtlauf	w	1955	45	W45	5	0.0170208	12.2399	3.39997	Strassenlauf	Flat run
2000	Thuner Stadtlauf	w	1952	48	W45	5	0.0170451	12.2224	3.39512	Strassenlauf	Flat run
2000	Thuner Stadtlauf	w	1964	36	W35	5	0.0170625	12.21	3.39167	Strassenlauf	Flat run
2000	Thuner Stadtlauf	w	1966	34	W30	5	0.0170995	12.1836	3.38432	Strassenlauf	Flat run
2000	Thuner Stadtlauf	w	1971	29	W25	5	0.0172569	12.0724	3.35345	Strassenlauf	Flat run
2000	Thuner Stadtlauf	w	1950	50	W50	5	0.0172766	12.0587	3.34963	Strassenlauf	Flat run
2000	Thuner Stadtlauf	w	1962	38	W35	5	0.0173391	12.0152	3.33756	Strassenlauf	Flat run
2000	Thuner Stadtlauf	w	1955	45	W45	5	0.01736	12.0008	3.33356	Strassenlauf	Flat run
2000	Thuner Stadtlauf	w	1962	38	W35	5	0.0174572	11.934	3.31499	Strassenlauf	Flat run
2000	Thuner Stadtlauf	w	1971	29	W25	5	0.0175613	11.8632	3.29533	Strassenlauf	Flat run
2000	Thuner Stadtlauf	w	1976	24	W20	5	0.0176204	11.8234	3.28429	Strassenlauf	Flat run
2000	Thuner Stadtlauf	w	1975	25	W25	5	0.0176296	11.8172	3.28256	Strassenlauf	Flat run
2000	Thuner Stadtlauf	w	1975	25	W25	5	0.017662	11.7955	3.27654	Strassenlauf	Flat run
2000	Thuner Stadtlauf	w	1954	46	W45	5	0.0177245	11.754	3.26499	Strassenlauf	Flat run
2000	Thuner Stadtlauf	w	1977	23	W20	5	0.017772	11.7226	3.25627	Strassenlauf	Flat run
2000	Thuner Stadtlauf	w	1954	46	W45	5	0.0177917	11.7096	3.25267	Strassenlauf	Flat run
2000	Thuner Stadtlauf	w	1967	33	W30	5	0.017794	11.7081	3.25224	Strassenlauf	Flat run
2000	Thuner Stadtlauf	w	1964	36	W35	5	0.0178322	11.683	3.24528	Strassenlauf	Flat run
2000	Thuner Stadtlauf	w	1966	34	W30	5	0.0180162	11.5637	3.21213	Strassenlauf	Flat run
2000	Thuner Stadtlauf	w	1962	38	W35	5	0.0180741	11.5266	3.20184	Strassenlauf	Flat run
2000	Thuner Stadtlauf	w	1963	37	W35	5	0.0181285	11.4921	3.19224	Strassenlauf	Flat run
2000	Thuner Stadtlauf	w	1958	42	W40	5	0.0181296	11.4913	3.19203	Strassenlauf	Flat run
2000	Thuner Stadtlauf	w	1941	59	W55	5	0.01814	11.4847	3.1902	Strassenlauf	Flat run
2000	Thuner Stadtlauf	w	1951	49	W45	5	0.0181528	11.4767	3.18796	Strassenlauf	Flat run
2000	Thuner Stadtlauf	w	1970	30	W30	5	0.0181667	11.4679	3.18552	Strassenlauf	Flat run
2000	Thuner Stadtlauf	w	1952	48	W45	5	0.0181678	11.4672	3.18532	Strassenlauf	Flat run
2000	Thuner Stadtlauf	w	1972	28	W25	5	0.0182199	11.4344	3.17622	Strassenlauf	Flat run
2000	Thuner Stadtlauf	w	1965	35	W35	5	0.0183414	11.3586	3.15517	Strassenlauf	Flat run
2000	Thuner Stadtlauf	w	1965	35	W35	5	0.0184201	11.3101	3.14169	Strassenlauf	Flat run
2000	Thuner Stadtlauf	w	1962	38	W35	5	0.0184514	11.2909	3.13637	Strassenlauf	Flat run
2000	Thuner Stadtlauf	w	1963	37	W35	5	0.018463	11.2839	3.1344	Strassenlauf	Flat run
2000	Thuner Stadtlauf	w	1966	34	W30	5	0.0184722	11.2782	3.13283	Strassenlauf	Flat run
2000	Thuner Stadtlauf	w	1967	33	W30	5	0.0184769	11.2754	3.13205	Strassenlauf	Flat run
2000	Thuner Stadtlauf	w	1974	26	W25	5	0.018537	11.2388	3.12188	Strassenlauf	Flat run
2000	Thuner Stadtlauf	w	1971	29	W25	5	0.0185822	11.2115	3.11429	Strassenlauf	Flat run
2000	Thuner Stadtlauf	w	1968	32	W30	5	0.0185926	11.2052	3.11255	Strassenlauf	Flat run
2000	Thuner Stadtlauf	w	1956	44	W40	5	0.0186157	11.1912	3.10868	Strassenlauf	Flat run
2000	Thuner Stadtlauf	w	1959	41	W40	5	0.0186667	11.1607	3.1002	Strassenlauf	Flat run
2000	Thuner Stadtlauf	w	1957	43	W40	5	0.0186678	11.16	3.10001	Strassenlauf	Flat run
2000	Thuner Stadtlauf	w	1949	51	W50	5	0.0186898	11.1469	3.09636	Strassenlauf	Flat run
2000	Thuner Stadtlauf	w	1967	33	W30	5	0.0188634	11.0443	3.06786	Strassenlauf	Flat run
2000	Thuner Stadtlauf	w	1964	36	W35	5	0.0188831	11.0328	3.06466	Strassenlauf	Flat run
2000	Thuner Stadtlauf	w	1979	21	W20	5	0.0188866	11.0308	3.0641	Strassenlauf	Flat run
2000	Thuner Stadtlauf	w	1960	40	W40	5	0.0189016	11.022	3.06166	Strassenlauf	Flat run
2000	Thuner Stadtlauf	w	1960	40	W40	5	0.0189132	11.0152	3.05979	Strassenlauf	Flat run
2000	Thuner Stadtlauf	w	1946	54	W50	5	0.0191053	10.9045	3.02902	Strassenlauf	Flat run
2000	Thuner Stadtlauf	w	1966	34	W30	5	0.0191551	10.8761	3.02115	Strassenlauf	Flat run
2000	Thuner Stadtlauf	w	1964	36	W35	5	0.0191817	10.861	3.01696	Strassenlauf	Flat run
2000	Thuner Stadtlauf	w	1970	30	W30	5	0.0191968	10.8525	3.01459	Strassenlauf	Flat run
2000	Thuner Stadtlauf	w	1951	49	W45	5	0.0192326	10.8323	3.00897	Strassenlauf	Flat run
2000	Thuner Stadtlauf	w	1975	25	W25	5	0.019338	10.7733	2.99258	Strassenlauf	Flat run
2000	Thuner Stadtlauf	w	1976	24	W20	5	0.0193495	10.7668	2.99079	Strassenlauf	Flat run
2000	Thuner Stadtlauf	w	1983	17	W18	5	0.0193866	10.7463	2.98507	Strassenlauf	Flat run
2000	Thuner Stadtlauf	w	1983	17	W18	5	0.01939	10.7443	2.98454	Strassenlauf	Flat run
2000	Thuner Stadtlauf	w	1954	46	W45	5	0.0193981	10.7399	2.98329	Strassenlauf	Flat run
2000	Thuner Stadtlauf	w	1971	29	W25	5	0.0194086	10.7341	2.98169	Strassenlauf	Flat run
2000	Thuner Stadtlauf	w	1965	35	W35	5	0.0194259	10.7245	2.97903	Strassenlauf	Flat run
2000	Thuner Stadtlauf	w	1970	30	W30	5	0.0195058	10.6806	2.96683	Strassenlauf	Flat run
2000	Thuner Stadtlauf	w	1946	54	W50	5	0.019522	10.6717	2.96437	Strassenlauf	Flat run
2000	Thuner Stadtlauf	w	1967	33	W30	5	0.0195833	10.6383	2.95508	Strassenlauf	Flat run
2000	Thuner Stadtlauf	w	1950	50	W50	5	0.0195949	10.632	2.95334	Strassenlauf	Flat run
2000	Thuner Stadtlauf	w	1972	28	W25	5	0.0197211	10.564	2.93444	Strassenlauf	Flat run
2000	Thuner Stadtlauf	w	1966	34	W30	5	0.019897	10.4706	2.9085	Strassenlauf	Flat run
2000	Thuner Stadtlauf	w	1956	44	W40	5	0.0201204	10.3543	2.87621	Strassenlauf	Flat run
2000	Thuner Stadtlauf	w	1964	36	W35	5	0.0202847	10.2705	2.8529	Strassenlauf	Flat run
2000	Thuner Stadtlauf	w	1964	36	W35	5	0.0203877	10.2186	2.83849	Strassenlauf	Flat run
2000	Thuner Stadtlauf	w	1961	39	W35	5	0.0203889	10.218	2.83833	Strassenlauf	Flat run
2000	Thuner Stadtlauf	w	1963	37	W35	5	0.0205382	10.1437	2.8177	Strassenlauf	Flat run
2000	Thuner Stadtlauf	w	1966	34	W30	5	0.0205648	10.1306	2.81405	Strassenlauf	Flat run
2000	Thuner Stadtlauf	w	1970	30	W30	5	0.0206296	10.0987	2.80521	Strassenlauf	Flat run
2000	Thuner Stadtlauf	w	1979	21	W20	5	0.0206319	10.0976	2.80489	Strassenlauf	Flat run
2000	Thuner Stadtlauf	w	1956	44	W40	5	0.0207847	10.0234	2.78427	Strassenlauf	Flat run
2000	Thuner Stadtlauf	w	1967	33	W30	5	0.0210185	9.91189	2.7533	Strassenlauf	Flat run
2000	Thuner Stadtlauf	w	1958	42	W40	5	0.0211227	9.86301	2.73973	Strassenlauf	Flat run
2000	Thuner Stadtlauf	w	1970	30	W30	5	0.0218322	9.54249	2.65069	Strassenlauf	Flat run
2000	Thuner Stadtlauf	w	1976	24	W20	5	0.0224074	9.29752	2.58264	Strassenlauf	Flat run
2000	Thuner Stadtlauf	w	1977	23	W20	5	0.0224144	9.29464	2.58184	Strassenlauf	Flat run
2000	Thuner Stadtlauf	w	1978	22	W20	5	0.0224236	9.2908	2.58078	Strassenlauf	Flat run
2000	Thuner Stadtlauf	w	1979	21	W20	5	0.0224653	9.27357	2.57599	Strassenlauf	Flat run
2000	Thuner Stadtlauf	w	1950	50	W50	5	0.0225428	9.24167	2.56713	Strassenlauf	Flat run
2000	Thuner Stadtlauf	w	1953	47	W45	5	0.0233924	8.90604	2.4739	Strassenlauf	Flat run
2000	Thuner Stadtlauf	w	1948	52	W50	5	0.0247141	8.42973	2.34159	Strassenlauf	Flat run
2000	Thuner Stadtlauf	w	1927	73	W70	5	0.0248032	8.39944	2.33318	Strassenlauf	Flat run
2000	Thuner Stadtlauf	w	1970	30	W30	5	0.0253079	8.23196	2.28666	Strassenlauf	Flat run
2001	Kerzerslauf	m	1980	21	M20	5	0.0114456	18.202	5.05612	Strassenlauf	Flat run
2001	Kerzerslauf	m	1979	22	M20	5	0.0114757	18.1543	5.04286	Strassenlauf	Flat run
2001	Kerzerslauf	m	1973	28	M25	5	0.0116447	17.8909	4.96968	Strassenlauf	Flat run
2001	Kerzerslauf	m	1983	18	M18	5	0.0117002	17.8059	4.94609	Strassenlauf	Flat run
2001	Kerzerslauf	m	1972	29	M25	5	0.0121759	17.1103	4.75285	Strassenlauf	Flat run
2001	Kerzerslauf	m	1981	20	M20	5	0.0122072	17.0665	4.74068	Strassenlauf	Flat run
2001	Kerzerslauf	m	1985	16	M18	5	0.0122824	16.9619	4.71165	Strassenlauf	Flat run
2001	Kerzerslauf	m	1984	17	M18	5	0.0124132	16.7832	4.662	Strassenlauf	Flat run
2001	Kerzerslauf	m	1973	28	M25	5	0.0124514	16.7317	4.6477	Strassenlauf	Flat run
2001	Kerzerslauf	m	1983	18	M18	5	0.0129583	16.0772	4.46588	Strassenlauf	Flat run
2001	Kerzerslauf	m	1977	24	M20	5	0.0129676	16.0657	4.46269	Strassenlauf	Flat run
2001	Kerzerslauf	m	1980	21	M20	5	0.0130498	15.9645	4.43459	Strassenlauf	Flat run
2001	Kerzerslauf	m	1986	15	M18	5	0.0130671	15.9433	4.4287	Strassenlauf	Flat run
2001	Kerzerslauf	m	1968	33	M30	5	0.0132176	15.7618	4.37828	Strassenlauf	Flat run
2001	Kerzerslauf	m	1983	18	M18	5	0.0134734	15.4626	4.29516	Strassenlauf	Flat run
2001	Kerzerslauf	m	1964	37	M35	5	0.0136377	15.2762	4.2434	Strassenlauf	Flat run
2001	Kerzerslauf	m	1983	18	M18	5	0.0136493	15.2633	4.2398	Strassenlauf	Flat run
2001	Kerzerslauf	m	1975	26	M25	5	0.0136875	15.2207	4.22797	Strassenlauf	Flat run
2001	Kerzerslauf	m	1976	25	M25	5	0.0136991	15.2078	4.2244	Strassenlauf	Flat run
2001	Kerzerslauf	m	1985	16	M18	5	0.0137106	15.195	4.22083	Strassenlauf	Flat run
2001	Kerzerslauf	m	1970	31	M30	5	0.014015	14.865	4.12916	Strassenlauf	Flat run
2001	Kerzerslauf	m	1982	19	M18	5	0.014022	14.8576	4.12712	Strassenlauf	Flat run
2001	Kerzerslauf	m	1983	18	M18	5	0.0140868	14.7893	4.10813	Strassenlauf	Flat run
2001	Kerzerslauf	m	1970	31	M30	5	0.0141655	14.7071	4.0853	Strassenlauf	Flat run
2001	Kerzerslauf	m	1984	17	M18	5	0.0142569	14.6128	4.0591	Strassenlauf	Flat run
2001	Kerzerslauf	m	1984	17	M18	5	0.014272	14.5974	4.05482	Strassenlauf	Flat run
2001	Kerzerslauf	m	1970	31	M30	5	0.0144537	14.4138	4.00384	Strassenlauf	Flat run
2001	Kerzerslauf	m	1975	26	M25	5	0.0145	14.3678	3.99106	Strassenlauf	Flat run
2001	Kerzerslauf	m	1985	16	M18	5	0.0146319	14.2383	3.95507	Strassenlauf	Flat run
2001	Kerzerslauf	m	1967	34	M30	5	0.0146366	14.2337	3.95382	Strassenlauf	Flat run
2001	Kerzerslauf	m	1971	30	M30	5	0.0146563	14.2146	3.94851	Strassenlauf	Flat run
2001	Kerzerslauf	m	1956	45	M45	5	0.0146667	14.2045	3.94571	Strassenlauf	Flat run
2001	Kerzerslauf	m	1986	15	M18	5	0.0147083	14.1643	3.93453	Strassenlauf	Flat run
2001	Kerzerslauf	m	1983	18	M18	5	0.0147326	14.1409	3.92804	Strassenlauf	Flat run
2001	Kerzerslauf	m	1985	16	M18	5	0.0147465	14.1276	3.92434	Strassenlauf	Flat run
2001	Kerzerslauf	m	1981	20	M20	5	0.0147616	14.1132	3.92034	Strassenlauf	Flat run
2001	Kerzerslauf	m	1980	21	M20	5	0.0147894	14.0867	3.91298	Strassenlauf	Flat run
2001	Kerzerslauf	m	1987	14	M18	5	0.0147998	14.0768	3.91022	Strassenlauf	Flat run
2001	Kerzerslauf	m	1975	26	M25	5	0.0153009	13.6157	3.78215	Strassenlauf	Flat run
2001	Kerzerslauf	m	1983	18	M18	5	0.0153495	13.5726	3.77017	Strassenlauf	Flat run
2001	Kerzerslauf	m	1983	18	M18	5	0.0153588	13.5644	3.7679	Strassenlauf	Flat run
2001	Kerzerslauf	m	1975	26	M25	5	0.01539	13.5369	3.76025	Strassenlauf	Flat run
2001	Kerzerslauf	m	1983	18	M18	5	0.0154988	13.4419	3.73385	Strassenlauf	Flat run
2001	Kerzerslauf	m	1960	41	M40	5	0.0155127	13.4298	3.73051	Strassenlauf	Flat run
2001	Kerzerslauf	m	1974	27	M25	5	0.0155197	13.4238	3.72884	Strassenlauf	Flat run
2001	Kerzerslauf	m	1985	16	M18	5	0.0155787	13.373	3.71471	Strassenlauf	Flat run
2001	Kerzerslauf	m	1983	18	M18	5	0.0156007	13.3541	3.70947	Strassenlauf	Flat run
2001	Kerzerslauf	m	1963	38	M35	5	0.0156887	13.2792	3.68868	Strassenlauf	Flat run
2001	Kerzerslauf	m	1956	45	M45	5	0.0157535	13.2246	3.6735	Strassenlauf	Flat run
2001	Kerzerslauf	m	1960	41	M40	5	0.0158287	13.1617	3.65604	Strassenlauf	Flat run
2001	Kerzerslauf	m	1972	29	M25	5	0.0158414	13.1512	3.6531	Strassenlauf	Flat run
2001	Kerzerslauf	m	1983	18	M18	5	0.0160764	12.959	3.59971	Strassenlauf	Flat run
2001	Kerzerslauf	m	1954	47	M45	5	0.016147	12.9023	3.58397	Strassenlauf	Flat run
2001	Kerzerslauf	m	1960	41	M40	5	0.0163345	12.7542	3.54283	Strassenlauf	Flat run
2001	Kerzerslauf	m	1965	36	M35	5	0.0164132	12.693	3.52584	Strassenlauf	Flat run
2001	Kerzerslauf	m	1961	40	M40	5	0.0164259	12.6832	3.52311	Strassenlauf	Flat run
2001	Kerzerslauf	m	1976	25	M25	5	0.0164433	12.6698	3.51939	Strassenlauf	Flat run
2001	Kerzerslauf	m	1989	12	M18	5	0.0164479	12.6662	3.5184	Strassenlauf	Flat run
2001	Kerzerslauf	m	1959	42	M40	5	0.0164896	12.6342	3.50951	Strassenlauf	Flat run
2001	Kerzerslauf	m	1956	45	M45	5	0.0165313	12.6024	3.50067	Strassenlauf	Flat run
2001	Kerzerslauf	m	1967	34	M30	5	0.016537	12.598	3.49944	Strassenlauf	Flat run
2001	Kerzerslauf	m	1960	41	M40	5	0.0168067	12.3958	3.44329	Strassenlauf	Flat run
2001	Kerzerslauf	m	1946	55	M55	5	0.0171377	12.1564	3.37678	Strassenlauf	Flat run
2001	Kerzerslauf	m	1970	31	M30	5	0.0171528	12.1457	3.37382	Strassenlauf	Flat run
2001	Kerzerslauf	m	1980	21	M20	5	0.0171725	12.1318	3.36995	Strassenlauf	Flat run
2001	Kerzerslauf	m	1985	16	M18	5	0.0172326	12.0895	3.35818	Strassenlauf	Flat run
2001	Kerzerslauf	m	1985	16	M18	5	0.0172882	12.0506	3.34739	Strassenlauf	Flat run
2001	Kerzerslauf	m	1967	34	M30	5	0.0173495	12.008	3.33556	Strassenlauf	Flat run
2001	Kerzerslauf	m	1984	17	M18	5	0.0174988	11.9055	3.3071	Strassenlauf	Flat run
2001	Kerzerslauf	m	1940	61	M60	5	0.0175602	11.864	3.29554	Strassenlauf	Flat run
2001	Kerzerslauf	m	1931	70	M70	5	0.0177153	11.7601	3.26669	Strassenlauf	Flat run
2001	Kerzerslauf	m	1989	12	M18	5	0.0177488	11.7379	3.26052	Strassenlauf	Flat run
2001	Kerzerslauf	m	1975	26	M25	5	0.0177523	11.7356	3.25988	Strassenlauf	Flat run
2001	Kerzerslauf	m	1941	60	M60	5	0.017838	11.6792	3.24423	Strassenlauf	Flat run
2001	Kerzerslauf	m	1968	33	M30	5	0.0178669	11.6603	3.23897	Strassenlauf	Flat run
2001	Kerzerslauf	m	1983	18	M18	5	0.0178785	11.6527	3.23687	Strassenlauf	Flat run
2001	Kerzerslauf	m	1986	15	M18	5	0.0180359	11.551	3.20862	Strassenlauf	Flat run
2001	Kerzerslauf	m	1954	47	M45	5	0.0180787	11.5237	3.20102	Strassenlauf	Flat run
2001	Kerzerslauf	m	1985	16	M18	5	0.0181551	11.4752	3.18756	Strassenlauf	Flat run
2001	Kerzerslauf	m	1987	14	M18	5	0.0181782	11.4606	3.1835	Strassenlauf	Flat run
2001	Kerzerslauf	m	1940	61	M60	5	0.0182072	11.4424	3.17844	Strassenlauf	Flat run
2001	Kerzerslauf	m	1962	39	M35	5	0.0182153	11.4373	3.17702	Strassenlauf	Flat run
2001	Kerzerslauf	m	1959	42	M40	5	0.018235	11.4249	3.1736	Strassenlauf	Flat run
2001	Kerzerslauf	m	1985	16	M18	5	0.0182442	11.4191	3.17199	Strassenlauf	Flat run
2001	Kerzerslauf	m	1985	16	M18	5	0.0183137	11.3758	3.15996	Strassenlauf	Flat run
2001	Kerzerslauf	m	1966	35	M35	5	0.0183403	11.3593	3.15537	Strassenlauf	Flat run
2001	Kerzerslauf	m	1941	60	M60	5	0.0183565	11.3493	3.15259	Strassenlauf	Flat run
2001	Kerzerslauf	m	1960	41	M40	5	0.0184259	11.3065	3.1407	Strassenlauf	Flat run
2001	Kerzerslauf	m	1959	42	M40	5	0.0184988	11.262	3.12832	Strassenlauf	Flat run
2001	Kerzerslauf	m	1957	44	M40	5	0.0185336	11.2409	3.12246	Strassenlauf	Flat run
2001	Kerzerslauf	m	1954	47	M45	5	0.0185984	11.2017	3.11158	Strassenlauf	Flat run
2001	Kerzerslauf	m	1988	13	M18	5	0.0186262	11.185	3.10694	Strassenlauf	Flat run
2001	Kerzerslauf	m	1964	37	M35	5	0.0186493	11.1711	3.10308	Strassenlauf	Flat run
2001	Kerzerslauf	m	1958	43	M40	5	0.0186586	11.1656	3.10154	Strassenlauf	Flat run
2001	Kerzerslauf	m	1956	45	M45	5	0.0186678	11.16	3.10001	Strassenlauf	Flat run
2001	Kerzerslauf	m	1984	17	M18	5	0.0186782	11.1538	3.09828	Strassenlauf	Flat run
2001	Kerzerslauf	m	1945	56	M55	5	0.0186921	11.1455	3.09598	Strassenlauf	Flat run
2001	Kerzerslauf	m	1940	61	M60	5	0.0189711	10.9816	3.05045	Strassenlauf	Flat run
2001	Kerzerslauf	m	1952	49	M45	5	0.0190347	10.9449	3.04025	Strassenlauf	Flat run
2001	Kerzerslauf	m	1956	45	M45	5	0.0190729	10.923	3.03416	Strassenlauf	Flat run
2001	Kerzerslauf	m	1951	50	M50	5	0.0191331	10.8886	3.02462	Strassenlauf	Flat run
2001	Kerzerslauf	m	1946	55	M55	5	0.0191481	10.8801	3.02224	Strassenlauf	Flat run
2001	Kerzerslauf	m	1950	51	M50	5	0.0191933	10.8545	3.01514	Strassenlauf	Flat run
2001	Kerzerslauf	m	1937	64	M60	5	0.0192454	10.8251	3.00698	Strassenlauf	Flat run
2001	Kerzerslauf	m	1976	25	M25	5	0.0192546	10.8199	3.00553	Strassenlauf	Flat run
2001	Kerzerslauf	m	1967	34	M30	5	0.0193229	10.7817	2.99491	Strassenlauf	Flat run
2001	Kerzerslauf	m	1982	19	M18	5	0.0195556	10.6534	2.95928	Strassenlauf	Flat run
2001	Kerzerslauf	m	1956	45	M45	5	0.0195787	10.6408	2.95578	Strassenlauf	Flat run
2001	Kerzerslauf	m	1966	35	M35	5	0.0196609	10.5963	2.94343	Strassenlauf	Flat run
2001	Kerzerslauf	m	1954	47	M45	5	0.0198426	10.4993	2.91647	Strassenlauf	Flat run
2001	Kerzerslauf	m	1953	48	M45	5	0.0200093	10.4118	2.89218	Strassenlauf	Flat run
2001	Kerzerslauf	m	1964	37	M35	5	0.020088	10.3711	2.88085	Strassenlauf	Flat run
2001	Kerzerslauf	m	1936	65	M65	5	0.0201331	10.3478	2.87439	Strassenlauf	Flat run
2001	Kerzerslauf	m	1989	12	M18	5	0.0202697	10.2781	2.85502	Strassenlauf	Flat run
2001	Kerzerslauf	m	1978	23	M20	5	0.0202801	10.2728	2.85356	Strassenlauf	Flat run
2001	Kerzerslauf	m	1979	22	M20	5	0.0202882	10.2687	2.85242	Strassenlauf	Flat run
2001	Kerzerslauf	m	1958	43	M40	5	0.0204236	10.2006	2.8335	Strassenlauf	Flat run
2001	Kerzerslauf	m	1947	54	M50	5	0.0205475	10.1391	2.81643	Strassenlauf	Flat run
2001	Kerzerslauf	m	1953	48	M45	5	0.0206123	10.1072	2.80757	Strassenlauf	Flat run
2001	Kerzerslauf	m	1942	59	M55	5	0.0207454	10.0424	2.78956	Strassenlauf	Flat run
2001	Kerzerslauf	m	1945	56	M55	5	0.0212604	9.79912	2.72198	Strassenlauf	Flat run
2001	Kerzerslauf	m	1935	66	M65	5	0.0212813	9.78953	2.71931	Strassenlauf	Flat run
2001	Kerzerslauf	m	1963	38	M35	5	0.0220637	9.44238	2.62288	Strassenlauf	Flat run
2001	Kerzerslauf	m	1966	35	M35	5	0.0221794	9.3931	2.60919	Strassenlauf	Flat run
2001	Kerzerslauf	m	1951	50	M50	5	0.0223391	9.32594	2.59054	Strassenlauf	Flat run
2001	Kerzerslauf	m	1941	60	M60	5	0.0228032	9.13613	2.53781	Strassenlauf	Flat run
2001	Kerzerslauf	m	1939	62	M60	5	0.0234132	8.89812	2.4717	Strassenlauf	Flat run
2001	Kerzerslauf	m	1939	62	M60	5	0.0236481	8.80971	2.44714	Strassenlauf	Flat run
2001	Kerzerslauf	m	1964	37	M35	5	0.0238183	8.74678	2.42966	Strassenlauf	Flat run
2001	Kerzerslauf	m	1965	36	M35	5	0.0247986	8.40101	2.33361	Strassenlauf	Flat run
2001	Kerzerslauf	w	1979	22	W20	5	0.0131285	15.8688	4.408	Strassenlauf	Flat run
2001	Kerzerslauf	w	1975	26	W25	5	0.0135856	15.3348	4.25967	Strassenlauf	Flat run
2001	Kerzerslauf	w	1983	18	W18	5	0.0138229	15.0716	4.18655	Strassenlauf	Flat run
2001	Kerzerslauf	w	1975	26	W25	5	0.0141991	14.6723	4.07564	Strassenlauf	Flat run
2001	Kerzerslauf	w	1983	18	W18	5	0.0142465	14.6234	4.06207	Strassenlauf	Flat run
2001	Kerzerslauf	w	1979	22	W20	5	0.0144572	14.4104	4.00288	Strassenlauf	Flat run
2001	Kerzerslauf	w	1977	24	W20	5	0.0148819	13.9991	3.88863	Strassenlauf	Flat run
2001	Kerzerslauf	w	1977	24	W20	5	0.0148831	13.998	3.88833	Strassenlauf	Flat run
2001	Kerzerslauf	w	1983	18	W18	5	0.015294	13.6219	3.78387	Strassenlauf	Flat run
2001	Kerzerslauf	w	1962	39	W35	5	0.0156319	13.3274	3.70206	Strassenlauf	Flat run
2001	Kerzerslauf	w	1981	20	W20	5	0.0157894	13.1945	3.66515	Strassenlauf	Flat run
2001	Kerzerslauf	w	1972	29	W25	5	0.0158241	13.1656	3.65711	Strassenlauf	Flat run
2001	Kerzerslauf	w	1969	32	W30	5	0.0158611	13.1349	3.64857	Strassenlauf	Flat run
2001	Kerzerslauf	w	1985	16	W18	5	0.0158993	13.1033	3.6398	Strassenlauf	Flat run
2001	Kerzerslauf	w	1989	12	W18	5	0.0159954	13.0246	3.61795	Strassenlauf	Flat run
2001	Kerzerslauf	w	1974	27	W25	5	0.0160822	12.9543	3.59842	Strassenlauf	Flat run
2001	Kerzerslauf	w	1962	39	W35	5	0.0161296	12.9162	3.58783	Strassenlauf	Flat run
2001	Kerzerslauf	w	1979	22	W20	5	0.0161632	12.8894	3.58038	Strassenlauf	Flat run
2001	Kerzerslauf	w	1983	18	W18	5	0.0164653	12.6529	3.51469	Strassenlauf	Flat run
2001	Kerzerslauf	w	1964	37	W35	5	0.0164896	12.6342	3.50951	Strassenlauf	Flat run
2001	Kerzerslauf	w	1957	44	W40	5	0.0166285	12.5287	3.4802	Strassenlauf	Flat run
2001	Kerzerslauf	w	1982	19	W18	5	0.0171215	12.1679	3.37998	Strassenlauf	Flat run
2001	Kerzerslauf	w	1983	18	W18	5	0.0173113	12.0345	3.34292	Strassenlauf	Flat run
2001	Kerzerslauf	w	1984	17	W18	5	0.0173738	11.9912	3.33089	Strassenlauf	Flat run
2001	Kerzerslauf	w	1975	26	W25	5	0.017522	11.8898	3.30273	Strassenlauf	Flat run
2001	Kerzerslauf	w	1980	21	W20	5	0.0175324	11.8828	3.30077	Strassenlauf	Flat run
2001	Kerzerslauf	w	1988	13	W18	5	0.0176678	11.7917	3.27547	Strassenlauf	Flat run
2001	Kerzerslauf	w	1960	41	W40	5	0.0177025	11.7686	3.26904	Strassenlauf	Flat run
2001	Kerzerslauf	w	1982	19	W18	5	0.0177234	11.7547	3.2652	Strassenlauf	Flat run
2001	Kerzerslauf	w	1982	19	W18	5	0.0177731	11.7218	3.25606	Strassenlauf	Flat run
2001	Kerzerslauf	w	1983	18	W18	5	0.0178472	11.6732	3.24254	Strassenlauf	Flat run
2001	Kerzerslauf	w	1986	15	W18	5	0.0179074	11.6339	3.23164	Strassenlauf	Flat run
2001	Kerzerslauf	w	1961	40	W40	5	0.0179352	11.6159	3.22664	Strassenlauf	Flat run
2001	Kerzerslauf	w	1950	51	W50	5	0.0179502	11.6062	3.22393	Strassenlauf	Flat run
2001	Kerzerslauf	w	1986	15	W18	5	0.0179792	11.5875	3.21875	Strassenlauf	Flat run
2001	Kerzerslauf	w	1978	23	W20	5	0.0180104	11.5674	3.21316	Strassenlauf	Flat run
2001	Kerzerslauf	w	1976	25	W25	5	0.0180428	11.5466	3.20739	Strassenlauf	Flat run
2001	Kerzerslauf	w	1955	46	W45	5	0.0180625	11.534	3.2039	Strassenlauf	Flat run
2001	Kerzerslauf	w	1955	46	W45	5	0.0182512	11.4148	3.17078	Strassenlauf	Flat run
2001	Kerzerslauf	w	1984	17	W18	5	0.018265	11.4061	3.16837	Strassenlauf	Flat run
2001	Kerzerslauf	w	1969	32	W30	5	0.0182998	11.3845	3.16236	Strassenlauf	Flat run
2001	Kerzerslauf	w	1964	37	W35	5	0.0183183	11.373	3.15916	Strassenlauf	Flat run
2001	Kerzerslauf	w	1948	53	W50	5	0.0183657	11.3436	3.151	Strassenlauf	Flat run
2001	Kerzerslauf	w	1960	41	W40	5	0.0184549	11.2888	3.13578	Strassenlauf	Flat run
2001	Kerzerslauf	w	1978	23	W20	5	0.0185081	11.2563	3.12676	Strassenlauf	Flat run
2001	Kerzerslauf	w	1975	26	W25	5	0.0185475	11.2324	3.12012	Strassenlauf	Flat run
2001	Kerzerslauf	w	1968	33	W30	5	0.0186366	11.1787	3.1052	Strassenlauf	Flat run
2001	Kerzerslauf	w	1962	39	W35	5	0.0187303	11.1228	3.08966	Strassenlauf	Flat run
2001	Kerzerslauf	w	1971	30	W30	5	0.0187546	11.1084	3.08566	Strassenlauf	Flat run
2001	Kerzerslauf	w	1974	27	W25	5	0.0188947	11.026	3.06279	Strassenlauf	Flat run
2001	Kerzerslauf	w	1961	40	W40	5	0.0189433	10.9977	3.05493	Strassenlauf	Flat run
2001	Kerzerslauf	w	1974	27	W25	5	0.018978	10.9776	3.04934	Strassenlauf	Flat run
2001	Kerzerslauf	w	1959	42	W40	5	0.018985	10.9736	3.04822	Strassenlauf	Flat run
2001	Kerzerslauf	w	1965	36	W35	5	0.0190093	10.9596	3.04433	Strassenlauf	Flat run
2001	Kerzerslauf	w	1989	12	W18	5	0.0190174	10.9549	3.04303	Strassenlauf	Flat run
2001	Kerzerslauf	w	1985	16	W18	5	0.0190417	10.9409	3.03914	Strassenlauf	Flat run
2001	Kerzerslauf	w	1962	39	W35	5	0.0190475	10.9376	3.03822	Strassenlauf	Flat run
2001	Kerzerslauf	w	1962	39	W35	5	0.0190868	10.915	3.03196	Strassenlauf	Flat run
2001	Kerzerslauf	w	1973	28	W25	5	0.0191817	10.861	3.01696	Strassenlauf	Flat run
2001	Kerzerslauf	w	1992	9	W18	5	0.0193345	10.7752	2.99312	Strassenlauf	Flat run
2001	Kerzerslauf	w	1957	44	W40	5	0.019375	10.7527	2.98686	Strassenlauf	Flat run
2001	Kerzerslauf	w	1970	31	W30	5	0.0193796	10.7501	2.98614	Strassenlauf	Flat run
2001	Kerzerslauf	w	1970	31	W30	5	0.0194595	10.706	2.97389	Strassenlauf	Flat run
2001	Kerzerslauf	w	1961	40	W40	5	0.0194653	10.7028	2.97301	Strassenlauf	Flat run
2001	Kerzerslauf	w	1955	46	W45	5	0.019478	10.6958	2.97106	Strassenlauf	Flat run
2001	Kerzerslauf	w	1975	26	W25	5	0.0194861	10.6914	2.96983	Strassenlauf	Flat run
2001	Kerzerslauf	w	1959	42	W40	5	0.0195185	10.6736	2.9649	Strassenlauf	Flat run
2001	Kerzerslauf	w	1953	48	W45	5	0.0196528	10.6007	2.94464	Strassenlauf	Flat run
2001	Kerzerslauf	w	1964	37	W35	5	0.0197176	10.5659	2.93496	Strassenlauf	Flat run
2001	Kerzerslauf	w	1984	17	W18	5	0.019772	10.5368	2.92689	Strassenlauf	Flat run
2001	Kerzerslauf	w	1958	43	W40	5	0.0199051	10.4663	2.90731	Strassenlauf	Flat run
2001	Kerzerslauf	w	1954	47	W45	5	0.0200046	10.4143	2.89285	Strassenlauf	Flat run
2001	Kerzerslauf	w	1984	17	W18	5	0.020022	10.4052	2.89034	Strassenlauf	Flat run
2001	Kerzerslauf	w	1966	35	W35	5	0.0200347	10.3986	2.8885	Strassenlauf	Flat run
2001	Kerzerslauf	w	1972	29	W25	5	0.0201447	10.3419	2.87274	Strassenlauf	Flat run
2001	Kerzerslauf	w	1972	29	W25	5	0.0202975	10.264	2.85111	Strassenlauf	Flat run
2001	Kerzerslauf	w	1961	40	W40	5	0.0203067	10.2593	2.84981	Strassenlauf	Flat run
2001	Kerzerslauf	w	1964	37	W35	5	0.0203206	10.2523	2.84787	Strassenlauf	Flat run
2001	Kerzerslauf	w	1964	37	W35	5	0.0203356	10.2447	2.84576	Strassenlauf	Flat run
2001	Kerzerslauf	w	1985	16	W18	5	0.0203819	10.2215	2.8393	Strassenlauf	Flat run
2001	Kerzerslauf	w	1960	41	W40	5	0.0204167	10.2041	2.83447	Strassenlauf	Flat run
2001	Kerzerslauf	w	1973	28	W25	5	0.0204572	10.1839	2.82885	Strassenlauf	Flat run
2001	Kerzerslauf	w	1973	28	W25	5	0.0204757	10.1747	2.8263	Strassenlauf	Flat run
2001	Kerzerslauf	w	1966	35	W35	5	0.0204954	10.1649	2.82358	Strassenlauf	Flat run
2001	Kerzerslauf	w	1945	56	W55	5	0.020522	10.1517	2.81992	Strassenlauf	Flat run
2001	Kerzerslauf	w	1965	36	W35	5	0.0207049	10.062	2.79501	Strassenlauf	Flat run
2001	Kerzerslauf	w	1961	40	W40	5	0.0207199	10.0547	2.79298	Strassenlauf	Flat run
2001	Kerzerslauf	w	1962	39	W35	5	0.0207604	10.0351	2.78753	Strassenlauf	Flat run
2001	Kerzerslauf	w	1955	46	W45	5	0.0207697	10.0306	2.78629	Strassenlauf	Flat run
2001	Kerzerslauf	w	1958	43	W40	5	0.0208032	10.0145	2.7818	Strassenlauf	Flat run
2001	Kerzerslauf	w	1950	51	W50	5	0.020978	9.93103	2.75862	Strassenlauf	Flat run
2001	Kerzerslauf	w	1954	47	W45	5	0.0210058	9.9179	2.75497	Strassenlauf	Flat run
2001	Kerzerslauf	w	1965	36	W35	5	0.021066	9.88957	2.7471	Strassenlauf	Flat run
2001	Kerzerslauf	w	1966	35	W35	5	0.0210741	9.88576	2.74605	Strassenlauf	Flat run
2001	Kerzerslauf	w	1966	35	W35	5	0.0210833	9.88142	2.74484	Strassenlauf	Flat run
2001	Kerzerslauf	w	1984	17	W18	5	0.0212396	9.80873	2.72465	Strassenlauf	Flat run
2001	Kerzerslauf	w	1942	59	W55	5	0.0214896	9.69462	2.69295	Strassenlauf	Flat run
2001	Kerzerslauf	w	1989	12	W18	5	0.0215139	9.68367	2.68991	Strassenlauf	Flat run
2001	Kerzerslauf	w	1953	48	W45	5	0.0216725	9.61282	2.67023	Strassenlauf	Flat run
2001	Kerzerslauf	w	1969	32	W30	5	0.0216794	9.60974	2.66937	Strassenlauf	Flat run
2001	Kerzerslauf	w	1962	39	W35	5	0.0217303	9.58722	2.66312	Strassenlauf	Flat run
2001	Kerzerslauf	w	1973	28	W25	5	0.0217697	9.56989	2.6583	Strassenlauf	Flat run
2001	Kerzerslauf	w	1968	33	W30	5	0.0218611	9.52986	2.64718	Strassenlauf	Flat run
2001	Kerzerslauf	w	1967	34	W30	5	0.0219375	9.49668	2.63797	Strassenlauf	Flat run
2001	Kerzerslauf	w	1955	46	W45	5	0.0220046	9.4677	2.62992	Strassenlauf	Flat run
2001	Kerzerslauf	w	1956	45	W45	5	0.0221053	9.42458	2.61794	Strassenlauf	Flat run
2001	Kerzerslauf	w	1969	32	W30	5	0.0221667	9.3985	2.61069	Strassenlauf	Flat run
2001	Kerzerslauf	w	1972	29	W25	5	0.0222141	9.37842	2.60512	Strassenlauf	Flat run
2001	Kerzerslauf	w	1960	41	W40	5	0.0222326	9.37061	2.60295	Strassenlauf	Flat run
2001	Kerzerslauf	w	1965	36	W35	5	0.0223264	9.33126	2.59202	Strassenlauf	Flat run
2001	Kerzerslauf	w	1953	48	W45	5	0.0223889	9.30521	2.58478	Strassenlauf	Flat run
2001	Kerzerslauf	w	1958	43	W40	5	0.0224988	9.25974	2.57215	Strassenlauf	Flat run
2001	Kerzerslauf	w	1962	39	W35	5	0.0227442	9.15984	2.5444	Strassenlauf	Flat run
2001	Kerzerslauf	w	1978	23	W20	5	0.0227731	9.1482	2.54117	Strassenlauf	Flat run
2001	Kerzerslauf	w	1958	43	W40	5	0.0230266	9.0475	2.51319	Strassenlauf	Flat run
2001	Kerzerslauf	w	1953	48	W45	5	0.0233206	8.93345	2.48151	Strassenlauf	Flat run
2001	Kerzerslauf	w	1963	38	W35	5	0.023338	8.9268	2.47967	Strassenlauf	Flat run
2001	Kerzerslauf	w	1970	31	W30	5	0.0233623	8.91751	2.47709	Strassenlauf	Flat run
2001	Kerzerslauf	w	1966	35	W35	5	0.0234826	8.8718	2.46439	Strassenlauf	Flat run
2001	Kerzerslauf	w	1953	48	W45	5	0.0236748	8.7998	2.44439	Strassenlauf	Flat run
2001	Kerzerslauf	w	1970	31	W30	5	0.0240509	8.66218	2.40616	Strassenlauf	Flat run
2001	Kerzerslauf	w	1969	32	W30	5	0.0243762	8.5466	2.37406	Strassenlauf	Flat run
2001	Kerzerslauf	w	1945	56	W55	5	0.0246563	8.44951	2.34709	Strassenlauf	Flat run
2001	Kerzerslauf	w	1961	40	W40	5	0.0248137	8.39591	2.3322	Strassenlauf	Flat run
2001	Kerzerslauf	w	1949	52	W50	5	0.0253796	8.20868	2.28019	Strassenlauf	Flat run
2001	Kerzerslauf	w	1971	30	W30	5	0.0254664	8.1807	2.27242	Strassenlauf	Flat run
2001	Kerzerslauf	w	1974	27	W25	5	0.0255289	8.16067	2.26685	Strassenlauf	Flat run
2001	Kerzerslauf	w	1953	48	W45	5	0.0257106	8.103	2.25083	Strassenlauf	Flat run
2001	Kerzerslauf	w	1958	43	W40	5	0.0257569	8.08843	2.24679	Strassenlauf	Flat run
2001	Kerzerslauf	w	1931	70	W70	5	0.0259861	8.0171	2.22697	Strassenlauf	Flat run
2001	Langenthaler Stadtlauf	m	1975	26	M25	5	0.0112778	18.4729	5.13136	Strassenlauf	Flat run
2001	Langenthaler Stadtlauf	m	1977	24	M20	5	0.0113762	18.3132	5.08699	Strassenlauf	Flat run
2001	Langenthaler Stadtlauf	m	1968	33	M30	5	0.0118056	17.6471	4.90196	Strassenlauf	Flat run
2001	Langenthaler Stadtlauf	m	1976	25	M25	5	0.0118773	17.5404	4.87234	Strassenlauf	Flat run
2001	Langenthaler Stadtlauf	m	1974	27	M25	5	0.0119479	17.4368	4.84355	Strassenlauf	Flat run
2001	Langenthaler Stadtlauf	m	1966	35	M35	5	0.0119873	17.3796	4.82765	Strassenlauf	Flat run
2001	Langenthaler Stadtlauf	m	1974	27	M25	5	0.0121632	17.1282	4.75783	Strassenlauf	Flat run
2001	Langenthaler Stadtlauf	m	1972	29	M25	5	0.0121713	17.1168	4.75466	Strassenlauf	Flat run
2001	Langenthaler Stadtlauf	m	1956	45	M45	5	0.0122836	16.9603	4.7112	Strassenlauf	Flat run
2001	Langenthaler Stadtlauf	m	1962	39	M35	5	0.0123356	16.8887	4.69131	Strassenlauf	Flat run
2001	Langenthaler Stadtlauf	m	1975	26	M25	5	0.0124051	16.7942	4.66505	Strassenlauf	Flat run
2001	Langenthaler Stadtlauf	m	1972	29	M25	5	0.0124109	16.7863	4.66287	Strassenlauf	Flat run
2001	Langenthaler Stadtlauf	m	1974	27	M25	5	0.0125301	16.6266	4.61851	Strassenlauf	Flat run
2001	Langenthaler Stadtlauf	m	1963	38	M35	5	0.0125382	16.6159	4.61553	Strassenlauf	Flat run
2001	Langenthaler Stadtlauf	m	1959	42	M40	5	0.0127488	16.3414	4.53926	Strassenlauf	Flat run
2001	Langenthaler Stadtlauf	m	1970	31	M30	5	0.0127998	16.2763	4.5212	Strassenlauf	Flat run
2001	Langenthaler Stadtlauf	m	1978	23	M20	5	0.0128183	16.2528	4.51467	Strassenlauf	Flat run
2001	Langenthaler Stadtlauf	m	1978	23	M20	5	0.0129352	16.1059	4.47387	Strassenlauf	Flat run
2001	Langenthaler Stadtlauf	m	1969	32	M30	5	0.0129826	16.0471	4.45752	Strassenlauf	Flat run
2001	Langenthaler Stadtlauf	m	1956	45	M45	5	0.0130023	16.0228	4.45077	Strassenlauf	Flat run
2001	Langenthaler Stadtlauf	m	1965	36	M35	5	0.0130556	15.9574	4.43262	Strassenlauf	Flat run
2001	Langenthaler Stadtlauf	m	1958	43	M40	5	0.0131331	15.8632	4.40645	Strassenlauf	Flat run
2001	Langenthaler Stadtlauf	m	1973	28	M25	5	0.0131944	15.7895	4.38596	Strassenlauf	Flat run
2001	Langenthaler Stadtlauf	m	1978	23	M20	5	0.0132292	15.748	4.37445	Strassenlauf	Flat run
2001	Langenthaler Stadtlauf	m	1958	43	M40	5	0.0132454	15.7288	4.3691	Strassenlauf	Flat run
2001	Langenthaler Stadtlauf	m	1955	46	M45	5	0.013265	15.7054	4.36262	Strassenlauf	Flat run
2001	Langenthaler Stadtlauf	m	1987	14	M18	5	0.0133021	15.6617	4.35047	Strassenlauf	Flat run
2001	Langenthaler Stadtlauf	m	1958	43	M40	5	0.013309	15.6535	4.3482	Strassenlauf	Flat run
2001	Langenthaler Stadtlauf	m	1957	44	M40	5	0.0133287	15.6304	4.34179	Strassenlauf	Flat run
2001	Langenthaler Stadtlauf	m	1959	42	M40	5	0.0134363	15.5052	4.307	Strassenlauf	Flat run
2001	Langenthaler Stadtlauf	m	1952	49	M45	5	0.0135694	15.3531	4.26476	Strassenlauf	Flat run
2001	Langenthaler Stadtlauf	m	1967	34	M30	5	0.0136725	15.2375	4.23263	Strassenlauf	Flat run
2001	Langenthaler Stadtlauf	m	1963	38	M35	5	0.0137963	15.1007	4.19463	Strassenlauf	Flat run
2001	Langenthaler Stadtlauf	m	1969	32	M30	5	0.0138102	15.0855	4.19041	Strassenlauf	Flat run
2001	Langenthaler Stadtlauf	m	1972	29	M25	5	0.0138345	15.059	4.18305	Strassenlauf	Flat run
2001	Langenthaler Stadtlauf	m	1970	31	M30	5	0.0139028	14.985	4.1625	Strassenlauf	Flat run
2001	Langenthaler Stadtlauf	m	1960	41	M40	5	0.013941	14.944	4.1511	Strassenlauf	Flat run
2001	Langenthaler Stadtlauf	m	1969	32	M30	5	0.0140012	14.8797	4.13326	Strassenlauf	Flat run
2001	Langenthaler Stadtlauf	m	1962	39	M35	5	0.0141123	14.7626	4.10071	Strassenlauf	Flat run
2001	Langenthaler Stadtlauf	m	1970	31	M30	5	0.0141424	14.7312	4.09199	Strassenlauf	Flat run
2001	Langenthaler Stadtlauf	m	1958	43	M40	5	0.0141771	14.6951	4.08197	Strassenlauf	Flat run
2001	Langenthaler Stadtlauf	m	1958	43	M40	5	0.0142755	14.5938	4.05383	Strassenlauf	Flat run
2001	Langenthaler Stadtlauf	m	1973	28	M25	5	0.0142801	14.5891	4.05252	Strassenlauf	Flat run
2001	Langenthaler Stadtlauf	m	1969	32	M30	5	0.014331	14.5372	4.03812	Strassenlauf	Flat run
2001	Langenthaler Stadtlauf	m	1973	28	M25	5	0.0143403	14.5278	4.03551	Strassenlauf	Flat run
2001	Langenthaler Stadtlauf	m	1967	34	M30	5	0.0143623	14.5056	4.02933	Strassenlauf	Flat run
2001	Langenthaler Stadtlauf	m	1956	45	M45	5	0.0143692	14.4986	4.02739	Strassenlauf	Flat run
2001	Langenthaler Stadtlauf	m	1955	46	M45	5	0.0143935	14.4741	4.02059	Strassenlauf	Flat run
2001	Langenthaler Stadtlauf	m	1956	45	M45	5	0.0144317	14.4358	4.00994	Strassenlauf	Flat run
2001	Langenthaler Stadtlauf	m	1957	44	M40	5	0.014463	14.4046	4.00128	Strassenlauf	Flat run
2001	Langenthaler Stadtlauf	m	1958	43	M40	5	0.0144688	14.3988	3.99968	Strassenlauf	Flat run
2001	Langenthaler Stadtlauf	m	1967	34	M30	5	0.0144757	14.3919	3.99776	Strassenlauf	Flat run
2001	Langenthaler Stadtlauf	m	1963	38	M35	5	0.0145046	14.3632	3.98979	Strassenlauf	Flat run
2001	Langenthaler Stadtlauf	m	1956	45	M45	5	0.0145289	14.3392	3.98311	Strassenlauf	Flat run
2001	Langenthaler Stadtlauf	m	1968	33	M30	5	0.0145405	14.3278	3.97994	Strassenlauf	Flat run
2001	Langenthaler Stadtlauf	m	1962	39	M35	5	0.0146262	14.2439	3.95664	Strassenlauf	Flat run
2001	Langenthaler Stadtlauf	m	1965	36	M35	5	0.0147488	14.1254	3.92372	Strassenlauf	Flat run
2001	Langenthaler Stadtlauf	m	1970	31	M30	5	0.0149097	13.973	3.88138	Strassenlauf	Flat run
2001	Langenthaler Stadtlauf	m	1949	52	M50	5	0.0149468	13.9384	3.87177	Strassenlauf	Flat run
2001	Langenthaler Stadtlauf	m	1963	38	M35	5	0.0149815	13.9061	3.86279	Strassenlauf	Flat run
2001	Langenthaler Stadtlauf	m	1957	44	M40	5	0.0149988	13.89	3.85832	Strassenlauf	Flat run
2001	Langenthaler Stadtlauf	m	1965	36	M35	5	0.0150521	13.8408	3.84468	Strassenlauf	Flat run
2001	Langenthaler Stadtlauf	m	1953	48	M45	5	0.0151389	13.7615	3.82263	Strassenlauf	Flat run
2001	Langenthaler Stadtlauf	m	1961	40	M40	5	0.015228	13.6809	3.80026	Strassenlauf	Flat run
2001	Langenthaler Stadtlauf	m	1960	41	M40	5	0.0152951	13.6209	3.78358	Strassenlauf	Flat run
2001	Langenthaler Stadtlauf	m	1949	52	M50	5	0.0154144	13.5155	3.75432	Strassenlauf	Flat run
2001	Langenthaler Stadtlauf	m	1956	45	M45	5	0.0155058	13.4358	3.73218	Strassenlauf	Flat run
2001	Langenthaler Stadtlauf	m	1961	40	M40	5	0.015515	13.4278	3.72995	Strassenlauf	Flat run
2001	Langenthaler Stadtlauf	m	1946	55	M55	5	0.0155567	13.3919	3.71996	Strassenlauf	Flat run
2001	Langenthaler Stadtlauf	m	1958	43	M40	5	0.0156169	13.3403	3.70563	Strassenlauf	Flat run
2001	Langenthaler Stadtlauf	m	1953	48	M45	5	0.0156227	13.3353	3.70425	Strassenlauf	Flat run
2001	Langenthaler Stadtlauf	m	1947	54	M50	5	0.0156632	13.3008	3.69467	Strassenlauf	Flat run
2001	Langenthaler Stadtlauf	m	1949	52	M50	5	0.0156736	13.292	3.69222	Strassenlauf	Flat run
2001	Langenthaler Stadtlauf	m	1955	46	M45	5	0.0157801	13.2023	3.6673	Strassenlauf	Flat run
2001	Langenthaler Stadtlauf	m	1980	21	M20	5	0.0157998	13.1858	3.66274	Strassenlauf	Flat run
2001	Langenthaler Stadtlauf	m	1972	29	M25	5	0.0158056	13.181	3.66139	Strassenlauf	Flat run
2001	Langenthaler Stadtlauf	m	1952	49	M45	5	0.0158391	13.1531	3.65364	Strassenlauf	Flat run
2001	Langenthaler Stadtlauf	m	1961	40	M40	5	0.0158495	13.1444	3.65123	Strassenlauf	Flat run
2001	Langenthaler Stadtlauf	m	1950	51	M50	5	0.0159433	13.0672	3.62976	Strassenlauf	Flat run
2001	Langenthaler Stadtlauf	m	1966	35	M35	5	0.0159525	13.0596	3.62766	Strassenlauf	Flat run
2001	Langenthaler Stadtlauf	m	1979	22	M20	5	0.0160185	13.0058	3.61272	Strassenlauf	Flat run
2001	Langenthaler Stadtlauf	m	1950	51	M50	5	0.0160868	12.9506	3.59738	Strassenlauf	Flat run
2001	Langenthaler Stadtlauf	m	1974	27	M25	5	0.0160949	12.9441	3.59557	Strassenlauf	Flat run
2001	Langenthaler Stadtlauf	m	1958	43	M40	5	0.0161285	12.9171	3.58809	Strassenlauf	Flat run
2001	Langenthaler Stadtlauf	m	1970	31	M30	5	0.0161852	12.8719	3.57551	Strassenlauf	Flat run
2001	Langenthaler Stadtlauf	m	1967	34	M30	5	0.0164167	12.6904	3.5251	Strassenlauf	Flat run
2001	Langenthaler Stadtlauf	m	1946	55	M55	5	0.016581	12.5646	3.49016	Strassenlauf	Flat run
2001	Langenthaler Stadtlauf	m	1958	43	M40	5	0.0167164	12.4628	3.46188	Strassenlauf	Flat run
2001	Langenthaler Stadtlauf	m	1958	43	M40	5	0.0167211	12.4593	3.46093	Strassenlauf	Flat run
2001	Langenthaler Stadtlauf	m	1972	29	M25	5	0.0168449	12.3677	3.43548	Strassenlauf	Flat run
2001	Langenthaler Stadtlauf	m	1950	51	M50	5	0.0170035	12.2524	3.40344	Strassenlauf	Flat run
2001	Langenthaler Stadtlauf	m	1959	42	M40	5	0.0170278	12.2349	3.39859	Strassenlauf	Flat run
2001	Langenthaler Stadtlauf	m	1944	57	M55	5	0.0170799	12.1976	3.38822	Strassenlauf	Flat run
2001	Langenthaler Stadtlauf	m	1955	46	M45	5	0.0170937	12.1877	3.38547	Strassenlauf	Flat run
2001	Langenthaler Stadtlauf	m	1958	43	M40	5	0.0173669	11.996	3.33222	Strassenlauf	Flat run
2001	Langenthaler Stadtlauf	m	1946	55	M55	5	0.0173854	11.9832	3.32867	Strassenlauf	Flat run
2001	Langenthaler Stadtlauf	m	1957	44	M40	5	0.017794	11.7081	3.25224	Strassenlauf	Flat run
2001	Langenthaler Stadtlauf	m	1949	52	M50	5	0.0178623	11.6633	3.23981	Strassenlauf	Flat run
2001	Langenthaler Stadtlauf	m	1975	26	M25	5	0.0185556	11.2275	3.11876	Strassenlauf	Flat run
2001	Langenthaler Stadtlauf	m	1964	37	M35	5	0.0187801	11.0933	3.08147	Strassenlauf	Flat run
2001	Langenthaler Stadtlauf	m	1954	47	M45	5	0.0188646	11.0436	3.06767	Strassenlauf	Flat run
2001	Langenthaler Stadtlauf	m	1965	36	M35	5	0.0190613	10.9296	3.03601	Strassenlauf	Flat run
2001	Langenthaler Stadtlauf	m	1965	36	M35	5	0.0196053	10.6264	2.95177	Strassenlauf	Flat run
2001	Langenthaler Stadtlauf	m	1981	20	M20	5	0.020103	10.3633	2.87869	Strassenlauf	Flat run
2001	Langenthaler Stadtlauf	m	1951	50	M50	5	0.0203854	10.2197	2.83881	Strassenlauf	Flat run
2001	Langenthaler Stadtlauf	m	1975	26	M25	5	0.0208727	9.98115	2.77254	Strassenlauf	Flat run
2001	Langenthaler Stadtlauf	w	1963	38	W35	5	0.0126366	16.4865	4.57959	Strassenlauf	Flat run
2001	Langenthaler Stadtlauf	w	1976	25	W25	5	0.0129954	16.0314	4.45315	Strassenlauf	Flat run
2001	Langenthaler Stadtlauf	w	1974	27	W25	5	0.0136053	15.3126	4.25351	Strassenlauf	Flat run
2001	Langenthaler Stadtlauf	w	1969	32	W30	5	0.0140289	14.8503	4.12507	Strassenlauf	Flat run
2001	Langenthaler Stadtlauf	w	1981	20	W20	5	0.0142859	14.5832	4.05088	Strassenlauf	Flat run
2001	Langenthaler Stadtlauf	w	1951	50	W50	5	0.0146551	14.2158	3.94882	Strassenlauf	Flat run
2001	Langenthaler Stadtlauf	w	1975	26	W25	5	0.0151725	13.731	3.81417	Strassenlauf	Flat run
2001	Langenthaler Stadtlauf	w	1966	35	W35	5	0.0154687	13.468	3.74111	Strassenlauf	Flat run
2001	Langenthaler Stadtlauf	w	1975	26	W25	5	0.0155289	13.4158	3.72662	Strassenlauf	Flat run
2001	Langenthaler Stadtlauf	w	1962	39	W35	5	0.0155428	13.4038	3.72329	Strassenlauf	Flat run
2001	Langenthaler Stadtlauf	w	1959	42	W40	5	0.0155637	13.3859	3.7183	Strassenlauf	Flat run
2001	Langenthaler Stadtlauf	w	1960	41	W40	5	0.0155868	13.366	3.71278	Strassenlauf	Flat run
2001	Langenthaler Stadtlauf	w	1959	42	W40	5	0.0155984	13.3561	3.71002	Strassenlauf	Flat run
2001	Langenthaler Stadtlauf	w	1978	23	W20	5	0.0156331	13.3264	3.70178	Strassenlauf	Flat run
2001	Langenthaler Stadtlauf	w	1980	21	W20	5	0.0157153	13.2567	3.68243	Strassenlauf	Flat run
2001	Langenthaler Stadtlauf	w	1963	38	W35	5	0.0157743	13.2071	3.66865	Strassenlauf	Flat run
2001	Langenthaler Stadtlauf	w	1972	29	W25	5	0.0158287	13.1617	3.65604	Strassenlauf	Flat run
2001	Langenthaler Stadtlauf	w	1962	39	W35	5	0.0158843	13.1157	3.64325	Strassenlauf	Flat run
2001	Langenthaler Stadtlauf	w	1980	21	W20	5	0.015963	13.051	3.62529	Strassenlauf	Flat run
2001	Langenthaler Stadtlauf	w	1961	40	W40	5	0.016037	12.9908	3.60855	Strassenlauf	Flat run
2001	Langenthaler Stadtlauf	w	1978	23	W20	5	0.0161632	12.8894	3.58038	Strassenlauf	Flat run
2001	Langenthaler Stadtlauf	w	1976	25	W25	5	0.0162326	12.8342	3.56506	Strassenlauf	Flat run
2001	Langenthaler Stadtlauf	w	1991	10	W18	5	0.0162894	12.7895	3.55265	Strassenlauf	Flat run
2001	Langenthaler Stadtlauf	w	1971	30	W30	5	0.0165463	12.5909	3.49748	Strassenlauf	Flat run
2001	Langenthaler Stadtlauf	w	1955	46	W45	5	0.0167905	12.4078	3.44661	Strassenlauf	Flat run
2001	Langenthaler Stadtlauf	w	1974	27	W25	5	0.0168738	12.3465	3.42959	Strassenlauf	Flat run
2001	Langenthaler Stadtlauf	w	1976	25	W25	5	0.0170116	12.2466	3.40182	Strassenlauf	Flat run
2001	Langenthaler Stadtlauf	w	1951	50	W50	5	0.0170208	12.2399	3.39997	Strassenlauf	Flat run
2001	Langenthaler Stadtlauf	w	1970	31	W30	5	0.0170532	12.2166	3.39351	Strassenlauf	Flat run
2001	Langenthaler Stadtlauf	w	1952	49	W45	5	0.0171366	12.1572	3.37701	Strassenlauf	Flat run
2001	Langenthaler Stadtlauf	w	1962	39	W35	5	0.0171586	12.1417	3.37268	Strassenlauf	Flat run
2001	Langenthaler Stadtlauf	w	1979	22	W20	5	0.0171713	12.1327	3.37018	Strassenlauf	Flat run
2001	Langenthaler Stadtlauf	w	1978	23	W20	5	0.0171806	12.1261	3.36836	Strassenlauf	Flat run
2001	Langenthaler Stadtlauf	w	1963	38	W35	5	0.0172014	12.1114	3.36428	Strassenlauf	Flat run
2001	Langenthaler Stadtlauf	w	1979	22	W20	5	0.0172685	12.0643	3.35121	Strassenlauf	Flat run
2001	Langenthaler Stadtlauf	w	1957	44	W40	5	0.0173056	12.0385	3.34403	Strassenlauf	Flat run
2001	Langenthaler Stadtlauf	w	1956	45	W45	5	0.0173113	12.0345	3.34292	Strassenlauf	Flat run
2001	Langenthaler Stadtlauf	w	1984	17	W18	5	0.0174016	11.9721	3.32557	Strassenlauf	Flat run
2001	Langenthaler Stadtlauf	w	1966	35	W35	5	0.0174167	11.9617	3.3227	Strassenlauf	Flat run
2001	Langenthaler Stadtlauf	w	1973	28	W25	5	0.0174248	11.9562	3.32116	Strassenlauf	Flat run
2001	Langenthaler Stadtlauf	w	1957	44	W40	5	0.0174618	11.9308	3.31411	Strassenlauf	Flat run
2001	Langenthaler Stadtlauf	w	1958	43	W40	5	0.0174942	11.9087	3.30797	Strassenlauf	Flat run
2001	Langenthaler Stadtlauf	w	1976	25	W25	5	0.0175081	11.8993	3.30535	Strassenlauf	Flat run
2001	Langenthaler Stadtlauf	w	1973	28	W25	5	0.0178275	11.686	3.24612	Strassenlauf	Flat run
2001	Langenthaler Stadtlauf	w	1953	48	W45	5	0.0178449	11.6747	3.24296	Strassenlauf	Flat run
2001	Langenthaler Stadtlauf	w	1975	26	W25	5	0.0180903	11.5163	3.19898	Strassenlauf	Flat run
2001	Langenthaler Stadtlauf	w	1973	28	W25	5	0.0181389	11.4855	3.1904	Strassenlauf	Flat run
2001	Langenthaler Stadtlauf	w	1978	23	W20	5	0.0181713	11.465	3.18471	Strassenlauf	Flat run
2001	Langenthaler Stadtlauf	w	1960	41	W40	5	0.0182315	11.4271	3.1742	Strassenlauf	Flat run
2001	Langenthaler Stadtlauf	w	1972	29	W25	5	0.0182396	11.422	3.17279	Strassenlauf	Flat run
2001	Langenthaler Stadtlauf	w	1974	27	W25	5	0.0182639	11.4068	3.16857	Strassenlauf	Flat run
2001	Langenthaler Stadtlauf	w	1957	44	W40	5	0.0183796	11.335	3.14861	Strassenlauf	Flat run
2001	Langenthaler Stadtlauf	w	1971	30	W30	5	0.0186516	11.1697	3.1027	Strassenlauf	Flat run
2001	Langenthaler Stadtlauf	w	1961	40	W40	5	0.01889	11.0287	3.06354	Strassenlauf	Flat run
2001	Langenthaler Stadtlauf	w	1972	29	W25	5	0.0189329	11.0038	3.05661	Strassenlauf	Flat run
2001	Langenthaler Stadtlauf	w	1969	32	W30	5	0.0192211	10.8388	3.01078	Strassenlauf	Flat run
2001	Langenthaler Stadtlauf	w	1975	26	W25	5	0.019235	10.831	3.0086	Strassenlauf	Flat run
2001	Langenthaler Stadtlauf	w	1972	29	W25	5	0.0192674	10.8128	3.00354	Strassenlauf	Flat run
2001	Langenthaler Stadtlauf	w	1976	25	W25	5	0.0192917	10.7991	2.99976	Strassenlauf	Flat run
2001	Langenthaler Stadtlauf	w	1964	37	W35	5	0.0194062	10.7354	2.98205	Strassenlauf	Flat run
2001	Langenthaler Stadtlauf	w	1967	34	W30	5	0.0195995	10.6295	2.95264	Strassenlauf	Flat run
2001	Langenthaler Stadtlauf	w	1960	41	W40	5	0.0196597	10.597	2.9436	Strassenlauf	Flat run
2001	Langenthaler Stadtlauf	w	1949	52	W50	5	0.0196852	10.5833	2.93979	Strassenlauf	Flat run
2001	Langenthaler Stadtlauf	w	1949	52	W50	5	0.0196933	10.5789	2.93858	Strassenlauf	Flat run
2001	Langenthaler Stadtlauf	w	1979	22	W20	5	0.0197731	10.5362	2.92672	Strassenlauf	Flat run
2001	Langenthaler Stadtlauf	w	1978	23	W20	5	0.0197859	10.5294	2.92483	Strassenlauf	Flat run
2001	Langenthaler Stadtlauf	w	1954	47	W45	5	0.0199074	10.4651	2.90698	Strassenlauf	Flat run
2001	Langenthaler Stadtlauf	w	1953	48	W45	5	0.0199618	10.4366	2.89905	Strassenlauf	Flat run
2001	Langenthaler Stadtlauf	w	1951	50	W50	5	0.0201632	10.3324	2.8701	Strassenlauf	Flat run
2001	Langenthaler Stadtlauf	w	1957	44	W40	5	0.0206227	10.1021	2.80615	Strassenlauf	Flat run
2001	Langenthaler Stadtlauf	w	1976	25	W25	5	0.0206285	10.0993	2.80536	Strassenlauf	Flat run
2001	Langenthaler Stadtlauf	w	1946	55	W55	5	0.0208588	9.98779	2.77439	Strassenlauf	Flat run
2001	Langenthaler Stadtlauf	w	1975	26	W25	5	0.0208646	9.98502	2.77362	Strassenlauf	Flat run
2001	Langenthaler Stadtlauf	w	1963	38	W35	5	0.0209109	9.96292	2.76748	Strassenlauf	Flat run
2001	Langenthaler Stadtlauf	w	1966	35	W35	5	0.0209271	9.9552	2.76533	Strassenlauf	Flat run
2001	Langenthaler Stadtlauf	w	1972	29	W25	5	0.0212419	9.80766	2.72435	Strassenlauf	Flat run
2001	Langenthaler Stadtlauf	w	1975	26	W25	5	0.0214525	9.71136	2.6976	Strassenlauf	Flat run
2001	Langenthaler Stadtlauf	w	1967	34	W30	5	0.0214583	9.70874	2.69687	Strassenlauf	Flat run
2001	Langenthaler Stadtlauf	w	1958	43	W40	5	0.0230289	9.04659	2.51294	Strassenlauf	Flat run
2001	Münsiger Louf	m	1975	26	M25	5	0.0116435	17.8926	4.97018	Strassenlauf	Flat run
2001	Münsiger Louf	m	1981	20	M20	5	0.0117118	17.7883	4.9412	Strassenlauf	Flat run
2001	Münsiger Louf	m	1985	16	M18	5	0.0117998	17.6557	4.90436	Strassenlauf	Flat run
2001	Münsiger Louf	m	1966	35	M35	5	0.0123843	16.8224	4.6729	Strassenlauf	Flat run
2001	Münsiger Louf	m	1959	42	M40	5	0.012419	16.7754	4.65983	Strassenlauf	Flat run
2001	Münsiger Louf	m	1964	37	M35	5	0.0126019	16.532	4.59221	Strassenlauf	Flat run
2001	Münsiger Louf	m	1972	29	M25	5	0.0126875	16.4204	4.56121	Strassenlauf	Flat run
2001	Münsiger Louf	m	1972	29	M25	5	0.0127593	16.328	4.53556	Strassenlauf	Flat run
2001	Münsiger Louf	m	1975	26	M25	5	0.0128623	16.1972	4.49924	Strassenlauf	Flat run
2001	Münsiger Louf	m	1973	28	M25	5	0.0131586	15.8325	4.39792	Strassenlauf	Flat run
2001	Münsiger Louf	m	1972	29	M25	5	0.0132986	15.6658	4.35161	Strassenlauf	Flat run
2001	Münsiger Louf	m	1970	31	M30	5	0.0134873	15.4467	4.29074	Strassenlauf	Flat run
2001	Münsiger Louf	m	1972	29	M25	5	0.0136458	15.2672	4.24088	Strassenlauf	Flat run
2001	Münsiger Louf	m	1974	27	M25	5	0.0139641	14.9192	4.14422	Strassenlauf	Flat run
2001	Münsiger Louf	m	1963	38	M35	5	0.0139699	14.913	4.1425	Strassenlauf	Flat run
2001	Münsiger Louf	m	1986	15	M18	5	0.0140486	14.8295	4.11929	Strassenlauf	Flat run
2001	Münsiger Louf	m	1984	17	M18	5	0.0141331	14.7408	4.09467	Strassenlauf	Flat run
2001	Münsiger Louf	m	1975	26	M25	5	0.0142188	14.652	4.07	Strassenlauf	Flat run
2001	Münsiger Louf	m	1960	41	M40	5	0.0144398	14.4277	4.00769	Strassenlauf	Flat run
2001	Münsiger Louf	m	1975	26	M25	5	0.0145162	14.3518	3.98661	Strassenlauf	Flat run
2001	Münsiger Louf	m	1964	37	M35	5	0.0147037	14.1688	3.93577	Strassenlauf	Flat run
2001	Münsiger Louf	m	1960	41	M40	5	0.0148565	14.0231	3.89529	Strassenlauf	Flat run
2001	Münsiger Louf	m	1987	14	M18	5	0.014919	13.9643	3.87898	Strassenlauf	Flat run
2001	Münsiger Louf	m	1987	14	M18	5	0.0149838	13.9039	3.8622	Strassenlauf	Flat run
2001	Münsiger Louf	m	1979	22	M20	5	0.0152257	13.683	3.80084	Strassenlauf	Flat run
2001	Münsiger Louf	m	1974	27	M25	5	0.0152384	13.6716	3.79766	Strassenlauf	Flat run
2001	Münsiger Louf	m	1981	20	M20	5	0.0152442	13.6664	3.79622	Strassenlauf	Flat run
2001	Münsiger Louf	m	1963	38	M35	5	0.0153044	13.6126	3.78129	Strassenlauf	Flat run
2001	Münsiger Louf	m	1988	13	M18	5	0.0155822	13.37	3.71388	Strassenlauf	Flat run
2001	Münsiger Louf	m	1948	53	M50	5	0.0155926	13.361	3.7114	Strassenlauf	Flat run
2001	Münsiger Louf	m	1969	32	M30	5	0.0156331	13.3264	3.70178	Strassenlauf	Flat run
2001	Münsiger Louf	m	1949	52	M50	5	0.0156875	13.2802	3.68895	Strassenlauf	Flat run
2001	Münsiger Louf	m	1988	13	M18	5	0.015713	13.2587	3.68297	Strassenlauf	Flat run
2001	Münsiger Louf	m	1986	15	M18	5	0.0157535	13.2246	3.6735	Strassenlauf	Flat run
2001	Münsiger Louf	m	1943	58	M55	5	0.0157766	13.2052	3.66811	Strassenlauf	Flat run
2001	Münsiger Louf	m	1955	46	M45	5	0.0158032	13.183	3.66193	Strassenlauf	Flat run
2001	Münsiger Louf	m	1962	39	M35	5	0.0158171	13.1714	3.65872	Strassenlauf	Flat run
2001	Münsiger Louf	m	1951	50	M50	5	0.0160938	12.945	3.59583	Strassenlauf	Flat run
2001	Münsiger Louf	m	1984	17	M18	5	0.0161053	12.9357	3.59324	Strassenlauf	Flat run
2001	Münsiger Louf	m	1950	51	M50	5	0.0161134	12.9292	3.59144	Strassenlauf	Flat run
2001	Münsiger Louf	m	1945	56	M55	5	0.0161586	12.8931	3.58141	Strassenlauf	Flat run
2001	Münsiger Louf	m	1953	48	M45	5	0.0162361	12.8315	3.5643	Strassenlauf	Flat run
2001	Münsiger Louf	m	1986	15	M18	5	0.0163241	12.7623	3.54509	Strassenlauf	Flat run
2001	Münsiger Louf	m	1960	41	M40	5	0.0164248	12.6841	3.52336	Strassenlauf	Flat run
2001	Münsiger Louf	m	1969	32	M30	5	0.0166157	12.5383	3.48286	Strassenlauf	Flat run
2001	Münsiger Louf	m	1954	47	M45	5	0.0168021	12.3993	3.44424	Strassenlauf	Flat run
2001	Münsiger Louf	m	1955	46	M45	5	0.0168958	12.3305	3.42513	Strassenlauf	Flat run
2001	Münsiger Louf	m	1962	39	M35	5	0.0169236	12.3102	3.4195	Strassenlauf	Flat run
2001	Münsiger Louf	m	1957	44	M40	5	0.0170127	12.2457	3.40159	Strassenlauf	Flat run
2001	Münsiger Louf	m	1966	35	M35	5	0.0170868	12.1926	3.38685	Strassenlauf	Flat run
2001	Münsiger Louf	m	1981	20	M20	5	0.0170937	12.1877	3.38547	Strassenlauf	Flat run
2001	Münsiger Louf	m	1967	34	M30	5	0.0171655	12.1367	3.37132	Strassenlauf	Flat run
2001	Münsiger Louf	m	1989	12	M18	5	0.01725	12.0773	3.3548	Strassenlauf	Flat run
2001	Münsiger Louf	m	1955	46	M45	5	0.0172593	12.0708	3.353	Strassenlauf	Flat run
2001	Münsiger Louf	m	1969	32	M30	5	0.0175081	11.8993	3.30535	Strassenlauf	Flat run
2001	Münsiger Louf	m	1977	24	M20	5	0.0176146	11.8273	3.28537	Strassenlauf	Flat run
2001	Münsiger Louf	m	1974	27	M25	5	0.0176192	11.8242	3.2845	Strassenlauf	Flat run
2001	Münsiger Louf	m	1972	29	M25	5	0.0176238	11.8211	3.28364	Strassenlauf	Flat run
2001	Münsiger Louf	m	1983	18	M18	5	0.0176343	11.8141	3.2817	Strassenlauf	Flat run
2001	Münsiger Louf	m	1959	42	M40	5	0.0177581	11.7317	3.25882	Strassenlauf	Flat run
2001	Münsiger Louf	m	1969	32	M30	5	0.0179248	11.6227	3.22851	Strassenlauf	Flat run
2001	Münsiger Louf	m	1991	10	M18	5	0.0180428	11.5466	3.20739	Strassenlauf	Flat run
2001	Münsiger Louf	m	1958	43	M40	5	0.0186956	11.1434	3.0954	Strassenlauf	Flat run
2001	Münsiger Louf	m	1959	42	M40	5	0.0188484	11.0531	3.07031	Strassenlauf	Flat run
2001	Münsiger Louf	m	1977	24	M20	5	0.0196389	10.6082	2.94672	Strassenlauf	Flat run
2001	Münsiger Louf	m	1947	54	M50	5	0.0196563	10.5988	2.94412	Strassenlauf	Flat run
2001	Münsiger Louf	m	1944	57	M55	5	0.0202708	10.2775	2.85486	Strassenlauf	Flat run
2001	Münsiger Louf	m	1935	66	M65	5	0.0210602	9.89228	2.74786	Strassenlauf	Flat run
2001	Münsiger Louf	w	1966	35	W35	5	0.0141447	14.7287	4.09132	Strassenlauf	Flat run
2001	Münsiger Louf	w	1953	48	W45	5	0.0142836	14.5855	4.05154	Strassenlauf	Flat run
2001	Münsiger Louf	w	1989	12	W18	5	0.0146759	14.1956	3.94322	Strassenlauf	Flat run
2001	Münsiger Louf	w	1972	29	W25	5	0.0148461	14.0329	3.89803	Strassenlauf	Flat run
2001	Münsiger Louf	w	1983	18	W18	5	0.0149664	13.92	3.86668	Strassenlauf	Flat run
2001	Münsiger Louf	w	1959	42	W40	5	0.0154016	13.5267	3.75742	Strassenlauf	Flat run
2001	Münsiger Louf	w	1983	18	W18	5	0.0157488	13.2285	3.67458	Strassenlauf	Flat run
2001	Münsiger Louf	w	1984	17	W18	5	0.0157928	13.1916	3.66435	Strassenlauf	Flat run
2001	Münsiger Louf	w	1968	33	W30	5	0.0158924	13.109	3.6414	Strassenlauf	Flat run
2001	Münsiger Louf	w	1985	16	W18	5	0.0160428	12.9861	3.60724	Strassenlauf	Flat run
2001	Münsiger Louf	w	1960	41	W40	5	0.0161204	12.9236	3.58989	Strassenlauf	Flat run
2001	Münsiger Louf	w	1961	40	W40	5	0.0161748	12.8801	3.57782	Strassenlauf	Flat run
2001	Münsiger Louf	w	1962	39	W35	5	0.0161933	12.8654	3.57373	Strassenlauf	Flat run
2001	Münsiger Louf	w	1984	17	W18	5	0.0162292	12.837	3.56583	Strassenlauf	Flat run
2001	Münsiger Louf	w	1958	43	W40	5	0.0163032	12.7786	3.54962	Strassenlauf	Flat run
2001	Münsiger Louf	w	1970	31	W30	5	0.0163356	12.7533	3.54258	Strassenlauf	Flat run
2001	Münsiger Louf	w	1965	36	W35	5	0.0163877	12.7128	3.53132	Strassenlauf	Flat run
2001	Münsiger Louf	w	1955	46	W45	5	0.0168484	12.3652	3.43477	Strassenlauf	Flat run
2001	Münsiger Louf	w	1958	43	W40	5	0.0168796	12.3423	3.42841	Strassenlauf	Flat run
2001	Münsiger Louf	w	1950	51	W50	5	0.016963	12.2817	3.41157	Strassenlauf	Flat run
2001	Münsiger Louf	w	1950	51	W50	5	0.017	12.2549	3.40414	Strassenlauf	Flat run
2001	Münsiger Louf	w	1962	39	W35	5	0.0170683	12.2059	3.39052	Strassenlauf	Flat run
2001	Münsiger Louf	w	1975	26	W25	5	0.0171007	12.1827	3.38409	Strassenlauf	Flat run
2001	Münsiger Louf	w	1981	20	W20	5	0.0171088	12.177	3.38249	Strassenlauf	Flat run
2001	Münsiger Louf	w	1967	34	W30	5	0.017235	12.0878	3.35773	Strassenlauf	Flat run
2001	Münsiger Louf	w	1988	13	W18	5	0.0174884	11.9126	3.30907	Strassenlauf	Flat run
2001	Münsiger Louf	w	1956	45	W45	5	0.0175949	11.8405	3.28904	Strassenlauf	Flat run
2001	Münsiger Louf	w	1966	35	W35	5	0.0177014	11.7693	3.26926	Strassenlauf	Flat run
2001	Münsiger Louf	w	1984	17	W18	5	0.0177106	11.7632	3.26755	Strassenlauf	Flat run
2001	Münsiger Louf	w	1955	46	W45	5	0.0177431	11.7417	3.26158	Strassenlauf	Flat run
2001	Münsiger Louf	w	1968	33	W30	5	0.0179178	11.6272	3.22977	Strassenlauf	Flat run
2001	Münsiger Louf	w	1963	38	W35	5	0.0181782	11.4606	3.1835	Strassenlauf	Flat run
2001	Münsiger Louf	w	1966	35	W35	5	0.0183576	11.3486	3.15239	Strassenlauf	Flat run
2001	Münsiger Louf	w	1973	28	W25	5	0.0184491	11.2923	3.13676	Strassenlauf	Flat run
2001	Münsiger Louf	w	1949	52	W50	5	0.0184653	11.2824	3.13401	Strassenlauf	Flat run
2001	Münsiger Louf	w	1950	51	W50	5	0.0185069	11.257	3.12695	Strassenlauf	Flat run
2001	Münsiger Louf	w	1969	32	W30	5	0.0186019	11.1996	3.111	Strassenlauf	Flat run
2001	Münsiger Louf	w	1968	33	W30	5	0.0187431	11.1152	3.08756	Strassenlauf	Flat run
2001	Münsiger Louf	w	1957	44	W40	5	0.0193785	10.7508	2.98632	Strassenlauf	Flat run
2001	Münsiger Louf	w	1984	17	W18	5	0.0193958	10.7411	2.98365	Strassenlauf	Flat run
2001	Münsiger Louf	w	1968	33	W30	5	0.0195104	10.6781	2.96613	Strassenlauf	Flat run
2001	Münsiger Louf	w	1968	33	W30	5	0.0195394	10.6622	2.96173	Strassenlauf	Flat run
2001	Münsiger Louf	w	1966	35	W35	5	0.0195532	10.6547	2.95963	Strassenlauf	Flat run
2001	Münsiger Louf	w	1964	37	W35	5	0.0197512	10.5479	2.92997	Strassenlauf	Flat run
2001	Münsiger Louf	w	1970	31	W30	5	0.019816	10.5134	2.92039	Strassenlauf	Flat run
2001	Münsiger Louf	w	1966	35	W35	5	0.0198727	10.4834	2.91206	Strassenlauf	Flat run
2001	Münsiger Louf	w	1972	29	W25	5	0.0199606	10.4372	2.89922	Strassenlauf	Flat run
2001	Münsiger Louf	w	1973	28	W25	5	0.0203021	10.2617	2.85046	Strassenlauf	Flat run
2001	Münsiger Louf	w	1969	32	W30	5	0.0208137	10.0095	2.7804	Strassenlauf	Flat run
2001	Münsiger Louf	w	1950	51	W50	5	0.0208542	9.99001	2.775	Strassenlauf	Flat run
2001	Münsiger Louf	w	1966	35	W35	5	0.0209838	9.9283	2.75786	Strassenlauf	Flat run
2001	Thuner Stadtlauf	m	1963	38	M35	5	0.0117118	17.7883	4.9412	Strassenlauf	Flat run
2001	Thuner Stadtlauf	m	1964	37	M35	5	0.0117836	17.68	4.91111	Strassenlauf	Flat run
2001	Thuner Stadtlauf	m	1985	16	M18	5	0.011897	17.5114	4.86429	Strassenlauf	Flat run
2001	Thuner Stadtlauf	m	1967	34	M30	5	0.0121308	17.1739	4.77054	Strassenlauf	Flat run
2001	Thuner Stadtlauf	m	1976	25	M25	5	0.0124225	16.7707	4.65853	Strassenlauf	Flat run
2001	Thuner Stadtlauf	m	1975	26	M25	5	0.0126111	16.5198	4.58884	Strassenlauf	Flat run
2001	Thuner Stadtlauf	m	1969	32	M30	5	0.012735	16.3592	4.54422	Strassenlauf	Flat run
2001	Thuner Stadtlauf	m	1964	37	M35	5	0.0128356	16.2308	4.50857	Strassenlauf	Flat run
2001	Thuner Stadtlauf	m	1983	18	M18	5	0.0129271	16.116	4.47668	Strassenlauf	Flat run
2001	Thuner Stadtlauf	m	1972	29	M25	5	0.0130336	15.9844	4.4401	Strassenlauf	Flat run
2001	Thuner Stadtlauf	m	1968	33	M30	5	0.0130579	15.9546	4.43184	Strassenlauf	Flat run
2001	Thuner Stadtlauf	m	1973	28	M25	5	0.0130856	15.9208	4.42243	Strassenlauf	Flat run
2001	Thuner Stadtlauf	m	1961	40	M40	5	0.0131458	15.8479	4.40218	Strassenlauf	Flat run
2001	Thuner Stadtlauf	m	1964	37	M35	5	0.0132442	15.7301	4.36948	Strassenlauf	Flat run
2001	Thuner Stadtlauf	m	1947	54	M50	5	0.0132708	15.6986	4.36072	Strassenlauf	Flat run
2001	Thuner Stadtlauf	m	1964	37	M35	5	0.0133102	15.6522	4.34783	Strassenlauf	Flat run
2001	Thuner Stadtlauf	m	1958	43	M40	5	0.0133843	15.5655	4.32376	Strassenlauf	Flat run
2001	Thuner Stadtlauf	m	1953	48	M45	5	0.0134213	15.5226	4.31183	Strassenlauf	Flat run
2001	Thuner Stadtlauf	m	1961	40	M40	5	0.0134282	15.5146	4.3096	Strassenlauf	Flat run
2001	Thuner Stadtlauf	m	1965	36	M35	5	0.0136123	15.3048	4.25134	Strassenlauf	Flat run
2001	Thuner Stadtlauf	m	1962	39	M35	5	0.0136979	15.2091	4.22476	Strassenlauf	Flat run
2001	Thuner Stadtlauf	m	1983	18	M18	5	0.0137373	15.1656	4.21265	Strassenlauf	Flat run
2001	Thuner Stadtlauf	m	1954	47	M45	5	0.013875	15.015	4.17084	Strassenlauf	Flat run
2001	Thuner Stadtlauf	m	1979	22	M20	5	0.0139317	14.9539	4.15386	Strassenlauf	Flat run
2001	Thuner Stadtlauf	m	1963	38	M35	5	0.0139711	14.9118	4.14216	Strassenlauf	Flat run
2001	Thuner Stadtlauf	m	1975	26	M25	5	0.0141725	14.6999	4.0833	Strassenlauf	Flat run
2001	Thuner Stadtlauf	m	1962	39	M35	5	0.0143854	14.4823	4.02285	Strassenlauf	Flat run
2001	Thuner Stadtlauf	m	1986	15	M18	5	0.0144016	14.466	4.01832	Strassenlauf	Flat run
2001	Thuner Stadtlauf	m	1963	38	M35	5	0.0144294	14.4381	4.01059	Strassenlauf	Flat run
2001	Thuner Stadtlauf	m	1959	42	M40	5	0.0144838	14.3839	3.99553	Strassenlauf	Flat run
2001	Thuner Stadtlauf	m	1950	51	M50	5	0.0148183	14.0592	3.90533	Strassenlauf	Flat run
2001	Thuner Stadtlauf	m	1963	38	M35	5	0.0148819	13.9991	3.88863	Strassenlauf	Flat run
2001	Thuner Stadtlauf	m	1954	47	M45	5	0.015044	13.8483	3.84675	Strassenlauf	Flat run
2001	Thuner Stadtlauf	m	1954	47	M45	5	0.015125	13.7741	3.82614	Strassenlauf	Flat run
2001	Thuner Stadtlauf	m	1967	34	M30	5	0.0151377	13.7625	3.82292	Strassenlauf	Flat run
2001	Thuner Stadtlauf	m	1967	34	M30	5	0.0152361	13.6737	3.79824	Strassenlauf	Flat run
2001	Thuner Stadtlauf	m	1976	25	M25	5	0.0152639	13.6488	3.79133	Strassenlauf	Flat run
2001	Thuner Stadtlauf	m	1950	51	M50	5	0.0153275	13.5921	3.77558	Strassenlauf	Flat run
2001	Thuner Stadtlauf	m	1960	41	M40	5	0.0153507	13.5716	3.76989	Strassenlauf	Flat run
2001	Thuner Stadtlauf	m	1966	35	M35	5	0.0153843	13.542	3.76166	Strassenlauf	Flat run
2001	Thuner Stadtlauf	m	1958	43	M40	5	0.0154109	13.5186	3.75516	Strassenlauf	Flat run
2001	Thuner Stadtlauf	m	1987	14	M18	5	0.0154606	13.4751	3.74308	Strassenlauf	Flat run
2001	Thuner Stadtlauf	m	1953	48	M45	5	0.015544	13.4028	3.72301	Strassenlauf	Flat run
2001	Thuner Stadtlauf	m	1963	38	M35	5	0.0155498	13.3978	3.72162	Strassenlauf	Flat run
2001	Thuner Stadtlauf	m	1962	39	M35	5	0.0156285	13.3304	3.70288	Strassenlauf	Flat run
2001	Thuner Stadtlauf	m	1979	22	M20	5	0.0157465	13.2304	3.67512	Strassenlauf	Flat run
2001	Thuner Stadtlauf	m	1943	58	M55	5	0.0157743	13.2071	3.66865	Strassenlauf	Flat run
2001	Thuner Stadtlauf	m	1981	20	M20	5	0.0159213	13.0852	3.63478	Strassenlauf	Flat run
2001	Thuner Stadtlauf	m	1954	47	M45	5	0.0160532	12.9776	3.6049	Strassenlauf	Flat run
2001	Thuner Stadtlauf	m	1943	58	M55	5	0.0160683	12.9655	3.60153	Strassenlauf	Flat run
2001	Thuner Stadtlauf	m	1986	15	M18	5	0.0160764	12.959	3.59971	Strassenlauf	Flat run
2001	Thuner Stadtlauf	m	1965	36	M35	5	0.0162442	12.8251	3.56252	Strassenlauf	Flat run
2001	Thuner Stadtlauf	m	1964	37	M35	5	0.0162778	12.7986	3.55518	Strassenlauf	Flat run
2001	Thuner Stadtlauf	m	1957	44	M40	5	0.0162998	12.7814	3.55038	Strassenlauf	Flat run
2001	Thuner Stadtlauf	m	1971	30	M30	5	0.0164641	12.6538	3.51494	Strassenlauf	Flat run
2001	Thuner Stadtlauf	m	1984	17	M18	5	0.0165313	12.6024	3.50067	Strassenlauf	Flat run
2001	Thuner Stadtlauf	m	1970	31	M30	5	0.0165405	12.5953	3.49871	Strassenlauf	Flat run
2001	Thuner Stadtlauf	m	1973	28	M25	5	0.016559	12.5813	3.49479	Strassenlauf	Flat run
2001	Thuner Stadtlauf	m	1968	33	M30	5	0.0166134	12.5401	3.48335	Strassenlauf	Flat run
2001	Thuner Stadtlauf	m	1973	28	M25	5	0.0168403	12.3711	3.43643	Strassenlauf	Flat run
2001	Thuner Stadtlauf	m	1964	37	M35	5	0.0169051	12.3237	3.42325	Strassenlauf	Flat run
2001	Thuner Stadtlauf	m	1988	13	M18	5	0.0170069	12.2499	3.40275	Strassenlauf	Flat run
2001	Thuner Stadtlauf	m	1959	42	M40	5	0.0171644	12.1376	3.37154	Strassenlauf	Flat run
2001	Thuner Stadtlauf	m	1989	12	M18	5	0.0171701	12.1335	3.37041	Strassenlauf	Flat run
2001	Thuner Stadtlauf	m	1988	13	M18	5	0.0173391	12.0152	3.33756	Strassenlauf	Flat run
2001	Thuner Stadtlauf	m	1956	45	M45	5	0.0173449	12.0112	3.33645	Strassenlauf	Flat run
2001	Thuner Stadtlauf	m	1962	39	M35	5	0.0174965	11.9071	3.30753	Strassenlauf	Flat run
2001	Thuner Stadtlauf	m	1966	35	M35	5	0.0175266	11.8867	3.30186	Strassenlauf	Flat run
2001	Thuner Stadtlauf	m	1963	38	M35	5	0.0175532	11.8687	3.29685	Strassenlauf	Flat run
2001	Thuner Stadtlauf	m	1944	57	M55	5	0.0176042	11.8343	3.28731	Strassenlauf	Flat run
2001	Thuner Stadtlauf	m	1974	27	M25	5	0.0176146	11.8273	3.28537	Strassenlauf	Flat run
2001	Thuner Stadtlauf	m	1962	39	M35	5	0.0176644	11.794	3.27611	Strassenlauf	Flat run
2001	Thuner Stadtlauf	m	1972	29	M25	5	0.0177859	11.7134	3.25373	Strassenlauf	Flat run
2001	Thuner Stadtlauf	m	1958	43	M40	5	0.0177917	11.7096	3.25267	Strassenlauf	Flat run
2001	Thuner Stadtlauf	m	1955	46	M45	5	0.0179387	11.6137	3.22601	Strassenlauf	Flat run
2001	Thuner Stadtlauf	m	1961	40	M40	5	0.0180324	11.5533	3.20924	Strassenlauf	Flat run
2001	Thuner Stadtlauf	m	1959	42	M40	5	0.0180336	11.5525	3.20904	Strassenlauf	Flat run
2001	Thuner Stadtlauf	m	1965	36	M35	5	0.0180498	11.5422	3.20616	Strassenlauf	Flat run
2001	Thuner Stadtlauf	m	1965	36	M35	5	0.0181192	11.4979	3.19387	Strassenlauf	Flat run
2001	Thuner Stadtlauf	m	1989	12	M18	5	0.0181424	11.4833	3.18979	Strassenlauf	Flat run
2001	Thuner Stadtlauf	m	1962	39	M35	5	0.0181551	11.4752	3.18756	Strassenlauf	Flat run
2001	Thuner Stadtlauf	m	1954	47	M45	5	0.0181782	11.4606	3.1835	Strassenlauf	Flat run
2001	Thuner Stadtlauf	m	1955	46	M45	5	0.0181806	11.4591	3.18309	Strassenlauf	Flat run
2001	Thuner Stadtlauf	m	1972	29	M25	5	0.0182106	11.4402	3.17783	Strassenlauf	Flat run
2001	Thuner Stadtlauf	m	1964	37	M35	5	0.0184653	11.2824	3.13401	Strassenlauf	Flat run
2001	Thuner Stadtlauf	m	1955	46	M45	5	0.0185231	11.2472	3.12422	Strassenlauf	Flat run
2001	Thuner Stadtlauf	m	1966	35	M35	5	0.0185637	11.2226	3.1174	Strassenlauf	Flat run
2001	Thuner Stadtlauf	m	1946	55	M55	5	0.0187014	11.14	3.09444	Strassenlauf	Flat run
2001	Thuner Stadtlauf	m	1958	43	M40	5	0.0189178	11.0125	3.05904	Strassenlauf	Flat run
2001	Thuner Stadtlauf	m	1966	35	M35	5	0.0190405	10.9416	3.03933	Strassenlauf	Flat run
2001	Thuner Stadtlauf	m	1956	45	M45	5	0.0190914	10.9124	3.03122	Strassenlauf	Flat run
2001	Thuner Stadtlauf	m	1961	40	M40	5	0.0191852	10.8591	3.01641	Strassenlauf	Flat run
2001	Thuner Stadtlauf	m	1940	61	M60	5	0.0198264	10.5079	2.91886	Strassenlauf	Flat run
2001	Thuner Stadtlauf	m	1978	23	M20	5	0.0200694	10.3806	2.88351	Strassenlauf	Flat run
2001	Thuner Stadtlauf	m	1939	62	M60	5	0.0207963	10.0178	2.78272	Strassenlauf	Flat run
2001	Thuner Stadtlauf	m	1976	25	M25	5	0.0214514	9.71188	2.69774	Strassenlauf	Flat run
2001	Thuner Stadtlauf	m	1946	55	M55	5	0.0217407	9.58262	2.66184	Strassenlauf	Flat run
2001	Thuner Stadtlauf	m	1960	41	M40	5	0.021787	9.56226	2.65618	Strassenlauf	Flat run
2001	Thuner Stadtlauf	m	1955	46	M45	5	0.0221644	9.39948	2.61097	Strassenlauf	Flat run
2001	Thuner Stadtlauf	w	1966	35	W35	5	0.0141887	14.6831	4.07864	Strassenlauf	Flat run
2001	Thuner Stadtlauf	w	1969	32	W30	5	0.0143241	14.5443	4.04008	Strassenlauf	Flat run
2001	Thuner Stadtlauf	w	1984	17	W18	5	0.01464	14.2304	3.95288	Strassenlauf	Flat run
2001	Thuner Stadtlauf	w	1972	29	W25	5	0.0146713	14.2001	3.94446	Strassenlauf	Flat run
2001	Thuner Stadtlauf	w	1964	37	W35	5	0.014713	14.1598	3.93329	Strassenlauf	Flat run
2001	Thuner Stadtlauf	w	1979	22	W20	5	0.0149896	13.8985	3.86071	Strassenlauf	Flat run
2001	Thuner Stadtlauf	w	1969	32	W30	5	0.0150995	13.7973	3.83259	Strassenlauf	Flat run
2001	Thuner Stadtlauf	w	1968	33	W30	5	0.0151644	13.7384	3.81621	Strassenlauf	Flat run
2001	Thuner Stadtlauf	w	1971	30	W30	5	0.0153947	13.5328	3.75912	Strassenlauf	Flat run
2001	Thuner Stadtlauf	w	1984	17	W18	5	0.0155081	13.4338	3.73162	Strassenlauf	Flat run
2001	Thuner Stadtlauf	w	1984	17	W18	5	0.0156157	13.3412	3.7059	Strassenlauf	Flat run
2001	Thuner Stadtlauf	w	1965	36	W35	5	0.0156505	13.3116	3.69768	Strassenlauf	Flat run
2001	Thuner Stadtlauf	w	1969	32	W30	5	0.0156944	13.2743	3.68732	Strassenlauf	Flat run
2001	Thuner Stadtlauf	w	1965	36	W35	5	0.0157581	13.2207	3.67242	Strassenlauf	Flat run
2001	Thuner Stadtlauf	w	1975	26	W25	5	0.0157674	13.2129	3.67026	Strassenlauf	Flat run
2001	Thuner Stadtlauf	w	1982	19	W18	5	0.0160289	12.9973	3.61037	Strassenlauf	Flat run
2001	Thuner Stadtlauf	w	1964	37	W35	5	0.0162558	12.8159	3.55999	Strassenlauf	Flat run
2001	Thuner Stadtlauf	w	1961	40	W40	5	0.0163102	12.7732	3.54811	Strassenlauf	Flat run
2001	Thuner Stadtlauf	w	1967	34	W30	5	0.0164074	12.6975	3.52709	Strassenlauf	Flat run
2001	Thuner Stadtlauf	w	1957	44	W40	5	0.0165185	12.6121	3.50336	Strassenlauf	Flat run
2001	Thuner Stadtlauf	w	1973	28	W25	5	0.0166007	12.5497	3.48602	Strassenlauf	Flat run
2001	Thuner Stadtlauf	w	1982	19	W18	5	0.0167164	12.4628	3.46188	Strassenlauf	Flat run
2001	Thuner Stadtlauf	w	1970	31	W30	5	0.0167488	12.4387	3.45519	Strassenlauf	Flat run
2001	Thuner Stadtlauf	w	1971	30	W30	5	0.0168981	12.3288	3.42466	Strassenlauf	Flat run
2001	Thuner Stadtlauf	w	1972	29	W25	5	0.0170231	12.2382	3.39951	Strassenlauf	Flat run
2001	Thuner Stadtlauf	w	1970	31	W30	5	0.0170336	12.2308	3.39743	Strassenlauf	Flat run
2001	Thuner Stadtlauf	w	1989	12	W18	5	0.017066	12.2075	3.39098	Strassenlauf	Flat run
2001	Thuner Stadtlauf	w	1954	47	W45	5	0.0171169	12.1712	3.38089	Strassenlauf	Flat run
2001	Thuner Stadtlauf	w	1962	39	W35	5	0.0171412	12.154	3.3761	Strassenlauf	Flat run
2001	Thuner Stadtlauf	w	1964	37	W35	5	0.0172049	12.109	3.36361	Strassenlauf	Flat run
2001	Thuner Stadtlauf	w	1962	39	W35	5	0.0172106	12.1049	3.36247	Strassenlauf	Flat run
2001	Thuner Stadtlauf	w	1950	51	W50	5	0.0172396	12.0846	3.35683	Strassenlauf	Flat run
2001	Thuner Stadtlauf	w	1968	33	W30	5	0.0173032	12.0401	3.34448	Strassenlauf	Flat run
2001	Thuner Stadtlauf	w	1987	14	W18	5	0.0174537	11.9363	3.31565	Strassenlauf	Flat run
2001	Thuner Stadtlauf	w	1972	29	W25	5	0.0175081	11.8993	3.30535	Strassenlauf	Flat run
2001	Thuner Stadtlauf	w	1978	23	W20	5	0.0175185	11.8922	3.30338	Strassenlauf	Flat run
2001	Thuner Stadtlauf	w	1971	30	W30	5	0.0175394	11.8781	3.29946	Strassenlauf	Flat run
2001	Thuner Stadtlauf	w	1952	49	W45	5	0.0175451	11.8741	3.29837	Strassenlauf	Flat run
2001	Thuner Stadtlauf	w	1954	47	W45	5	0.0175521	11.8694	3.29707	Strassenlauf	Flat run
2001	Thuner Stadtlauf	w	1955	46	W45	5	0.0175602	11.864	3.29554	Strassenlauf	Flat run
2001	Thuner Stadtlauf	w	1966	35	W35	5	0.0175671	11.8593	3.29424	Strassenlauf	Flat run
2001	Thuner Stadtlauf	w	1951	50	W50	5	0.0175787	11.8515	3.29207	Strassenlauf	Flat run
2001	Thuner Stadtlauf	w	1963	38	W35	5	0.017588	11.8452	3.29034	Strassenlauf	Flat run
2001	Thuner Stadtlauf	w	1980	21	W20	5	0.0177523	11.7356	3.25988	Strassenlauf	Flat run
2001	Thuner Stadtlauf	w	1978	23	W20	5	0.0178345	11.6815	3.24486	Strassenlauf	Flat run
2001	Thuner Stadtlauf	w	1988	13	W18	5	0.0178785	11.6527	3.23687	Strassenlauf	Flat run
2001	Thuner Stadtlauf	w	1982	19	W18	5	0.0178877	11.6467	3.2352	Strassenlauf	Flat run
2001	Thuner Stadtlauf	w	1968	33	W30	5	0.0178981	11.6399	3.23332	Strassenlauf	Flat run
2001	Thuner Stadtlauf	w	1946	55	W55	5	0.0179676	11.5949	3.22082	Strassenlauf	Flat run
2001	Thuner Stadtlauf	w	1980	21	W20	5	0.0179745	11.5905	3.21958	Strassenlauf	Flat run
2001	Thuner Stadtlauf	w	1984	17	W18	5	0.0179977	11.5756	3.21543	Strassenlauf	Flat run
2001	Thuner Stadtlauf	w	1972	29	W25	5	0.0180197	11.5614	3.21151	Strassenlauf	Flat run
2001	Thuner Stadtlauf	w	1956	45	W45	5	0.0180255	11.5577	3.21048	Strassenlauf	Flat run
2001	Thuner Stadtlauf	w	1964	37	W35	5	0.0180394	11.5488	3.20801	Strassenlauf	Flat run
2001	Thuner Stadtlauf	w	1958	43	W40	5	0.0180509	11.5414	3.20595	Strassenlauf	Flat run
2001	Thuner Stadtlauf	w	1986	15	W18	5	0.0180567	11.5377	3.20492	Strassenlauf	Flat run
2001	Thuner Stadtlauf	w	1969	32	W30	5	0.0180567	11.5377	3.20492	Strassenlauf	Flat run
2001	Thuner Stadtlauf	w	1966	35	W35	5	0.0181319	11.4899	3.19163	Strassenlauf	Flat run
2001	Thuner Stadtlauf	w	1961	40	W40	5	0.0181366	11.4869	3.19081	Strassenlauf	Flat run
2001	Thuner Stadtlauf	w	1966	35	W35	5	0.0181736	11.4635	3.18431	Strassenlauf	Flat run
2001	Thuner Stadtlauf	w	1988	13	W18	5	0.0182014	11.446	3.17945	Strassenlauf	Flat run
2001	Thuner Stadtlauf	w	1967	34	W30	5	0.0182569	11.4112	3.16977	Strassenlauf	Flat run
2001	Thuner Stadtlauf	w	1965	36	W35	5	0.0183067	11.3802	3.16116	Strassenlauf	Flat run
2001	Thuner Stadtlauf	w	1967	34	W30	5	0.0183287	11.3665	3.15736	Strassenlauf	Flat run
2001	Thuner Stadtlauf	w	1978	23	W20	5	0.0184421	11.2966	3.13794	Strassenlauf	Flat run
2001	Thuner Stadtlauf	w	1975	26	W25	5	0.018515	11.2521	3.12559	Strassenlauf	Flat run
2001	Thuner Stadtlauf	w	1963	38	W35	5	0.0185417	11.236	3.1211	Strassenlauf	Flat run
2001	Thuner Stadtlauf	w	1970	31	W30	5	0.0185475	11.2324	3.12012	Strassenlauf	Flat run
2001	Thuner Stadtlauf	w	1962	39	W35	5	0.0185949	11.2038	3.11216	Strassenlauf	Flat run
2001	Thuner Stadtlauf	w	1961	40	W40	5	0.0186007	11.2003	3.11119	Strassenlauf	Flat run
2001	Thuner Stadtlauf	w	1957	44	W40	5	0.0186134	11.1926	3.10907	Strassenlauf	Flat run
2001	Thuner Stadtlauf	w	1960	41	W40	5	0.0187535	11.1091	3.08585	Strassenlauf	Flat run
2001	Thuner Stadtlauf	w	1979	22	W20	5	0.0187616	11.1043	3.08452	Strassenlauf	Flat run
2001	Thuner Stadtlauf	w	1975	26	W25	5	0.018794	11.0851	3.0792	Strassenlauf	Flat run
2001	Thuner Stadtlauf	w	1978	23	W20	5	0.0187951	11.0844	3.07901	Strassenlauf	Flat run
2001	Thuner Stadtlauf	w	1961	40	W40	5	0.0188368	11.0599	3.0722	Strassenlauf	Flat run
2001	Thuner Stadtlauf	w	1979	22	W20	5	0.0189086	11.0179	3.06054	Strassenlauf	Flat run
2001	Thuner Stadtlauf	w	1976	25	W25	5	0.0189132	11.0152	3.05979	Strassenlauf	Flat run
2001	Thuner Stadtlauf	w	1965	36	W35	5	0.0189444	10.9971	3.05474	Strassenlauf	Flat run
2001	Thuner Stadtlauf	w	1970	31	W30	5	0.0189618	10.987	3.05194	Strassenlauf	Flat run
2001	Thuner Stadtlauf	w	1965	36	W35	5	0.019	10.9649	3.04581	Strassenlauf	Flat run
2001	Thuner Stadtlauf	w	1968	33	W30	5	0.0190498	10.9363	3.03785	Strassenlauf	Flat run
2001	Thuner Stadtlauf	w	1971	30	W30	5	0.019059	10.931	3.03638	Strassenlauf	Flat run
2001	Thuner Stadtlauf	w	1964	37	W35	5	0.0190833	10.917	3.03251	Strassenlauf	Flat run
2001	Thuner Stadtlauf	w	1950	51	W50	5	0.0190856	10.9157	3.03214	Strassenlauf	Flat run
2001	Thuner Stadtlauf	w	1950	51	W50	5	0.0191285	10.8913	3.02535	Strassenlauf	Flat run
2001	Thuner Stadtlauf	w	1962	39	W35	5	0.01914	10.8847	3.02352	Strassenlauf	Flat run
2001	Thuner Stadtlauf	w	1966	35	W35	5	0.0191493	10.8794	3.02206	Strassenlauf	Flat run
2001	Thuner Stadtlauf	w	1959	42	W40	5	0.019184	10.8597	3.01659	Strassenlauf	Flat run
2001	Thuner Stadtlauf	w	1960	41	W40	5	0.0192269	10.8355	3.00987	Strassenlauf	Flat run
2001	Thuner Stadtlauf	w	1968	33	W30	5	0.0192419	10.8271	3.00752	Strassenlauf	Flat run
2001	Thuner Stadtlauf	w	1949	52	W50	5	0.0193183	10.7843	2.99563	Strassenlauf	Flat run
2001	Thuner Stadtlauf	w	1966	35	W35	5	0.0193727	10.754	2.98721	Strassenlauf	Flat run
2001	Thuner Stadtlauf	w	1943	58	W55	5	0.0193819	10.7488	2.98579	Strassenlauf	Flat run
2001	Thuner Stadtlauf	w	1957	44	W40	5	0.0194086	10.7341	2.98169	Strassenlauf	Flat run
2001	Thuner Stadtlauf	w	1973	28	W25	5	0.0194745	10.6977	2.97159	Strassenlauf	Flat run
2001	Thuner Stadtlauf	w	1970	31	W30	5	0.0195116	10.6774	2.96595	Strassenlauf	Flat run
2001	Thuner Stadtlauf	w	1967	34	W30	5	0.0195127	10.6768	2.96577	Strassenlauf	Flat run
2001	Thuner Stadtlauf	w	1961	40	W40	5	0.0195197	10.673	2.96472	Strassenlauf	Flat run
2001	Thuner Stadtlauf	w	1969	32	W30	5	0.0195347	10.6648	2.96244	Strassenlauf	Flat run
2001	Thuner Stadtlauf	w	1976	25	W25	5	0.0196586	10.5976	2.94377	Strassenlauf	Flat run
2001	Thuner Stadtlauf	w	1963	38	W35	5	0.0196667	10.5932	2.94256	Strassenlauf	Flat run
2001	Thuner Stadtlauf	w	1952	49	W45	5	0.019684	10.5839	2.93997	Strassenlauf	Flat run
2001	Thuner Stadtlauf	w	1962	39	W35	5	0.0198206	10.5109	2.91971	Strassenlauf	Flat run
2001	Thuner Stadtlauf	w	1965	36	W35	5	0.019838	10.5018	2.91715	Strassenlauf	Flat run
2001	Thuner Stadtlauf	w	1970	31	W30	5	0.0198519	10.4944	2.91511	Strassenlauf	Flat run
2001	Thuner Stadtlauf	w	1957	44	W40	5	0.019919	10.459	2.90529	Strassenlauf	Flat run
2001	Thuner Stadtlauf	w	1964	37	W35	5	0.0199248	10.456	2.90444	Strassenlauf	Flat run
2001	Thuner Stadtlauf	w	1965	36	W35	5	0.0200428	10.3944	2.88734	Strassenlauf	Flat run
2001	Thuner Stadtlauf	w	1967	34	W30	5	0.0201748	10.3264	2.86845	Strassenlauf	Flat run
2001	Thuner Stadtlauf	w	1965	36	W35	5	0.0202187	10.304	2.86221	Strassenlauf	Flat run
2001	Thuner Stadtlauf	w	1989	12	W18	5	0.0202697	10.2781	2.85502	Strassenlauf	Flat run
2001	Thuner Stadtlauf	w	1977	24	W20	5	0.0203345	10.2453	2.84592	Strassenlauf	Flat run
2001	Thuner Stadtlauf	w	1956	45	W45	5	0.0206412	10.0931	2.80363	Strassenlauf	Flat run
2001	Thuner Stadtlauf	w	1966	35	W35	5	0.0206701	10.079	2.79971	Strassenlauf	Flat run
2001	Thuner Stadtlauf	w	1962	39	W35	5	0.0208646	9.98502	2.77362	Strassenlauf	Flat run
2001	Thuner Stadtlauf	w	1961	40	W40	5	0.0208843	9.97562	2.771	Strassenlauf	Flat run
2001	Thuner Stadtlauf	w	1967	34	W30	5	0.0209271	9.9552	2.76533	Strassenlauf	Flat run
2001	Thuner Stadtlauf	w	1964	37	W35	5	0.0209757	9.93213	2.75893	Strassenlauf	Flat run
2001	Thuner Stadtlauf	w	1991	10	W18	5	0.0209826	9.92884	2.75801	Strassenlauf	Flat run
2001	Thuner Stadtlauf	w	1972	29	W25	5	0.0210324	9.90535	2.75149	Strassenlauf	Flat run
2001	Thuner Stadtlauf	w	1975	26	W25	5	0.0211771	9.83768	2.73269	Strassenlauf	Flat run
2001	Thuner Stadtlauf	w	1971	30	W30	5	0.0212535	9.80232	2.72287	Strassenlauf	Flat run
2001	Thuner Stadtlauf	w	1935	66	W65	5	0.0213715	9.74817	2.70783	Strassenlauf	Flat run
2001	Thuner Stadtlauf	w	1970	31	W30	5	0.021412	9.72973	2.7027	Strassenlauf	Flat run
2001	Thuner Stadtlauf	w	1976	25	W25	5	0.0214572	9.70926	2.69702	Strassenlauf	Flat run
2001	Thuner Stadtlauf	w	1969	32	W30	5	0.0217627	9.57294	2.65915	Strassenlauf	Flat run
2001	Thuner Stadtlauf	w	1947	54	W50	5	0.0218194	9.54806	2.65224	Strassenlauf	Flat run
2001	Thuner Stadtlauf	w	1954	47	W45	5	0.0218495	9.53491	2.64859	Strassenlauf	Flat run
2001	Thuner Stadtlauf	w	1950	51	W50	5	0.0222095	9.38037	2.60566	Strassenlauf	Flat run
2001	Thuner Stadtlauf	w	1953	48	W45	5	0.0224595	9.27596	2.57666	Strassenlauf	Flat run
2001	Thuner Stadtlauf	w	1968	33	W30	5	0.0225336	9.24547	2.56819	Strassenlauf	Flat run
2001	Thuner Stadtlauf	w	1974	27	W25	5	0.0228218	9.12871	2.53575	Strassenlauf	Flat run
2001	Thuner Stadtlauf	w	1974	27	W25	5	0.0229167	9.09091	2.52525	Strassenlauf	Flat run
2001	Thuner Stadtlauf	w	1971	30	W30	5	0.0231725	8.99056	2.49738	Strassenlauf	Flat run
2001	Thuner Stadtlauf	w	1958	43	W40	5	0.0237083	8.78735	2.44093	Strassenlauf	Flat run
2002	Kerzerslauf	m	1973	29	M25	5	0.0110081	18.9255	5.25707	Strassenlauf	Flat run
2002	Kerzerslauf	m	1980	22	M20	5	0.0110671	18.8245	5.22903	Strassenlauf	Flat run
2002	Kerzerslauf	m	1981	21	M20	5	0.0112431	18.53	5.14721	Strassenlauf	Flat run
2002	Kerzerslauf	m	1975	27	M25	5	0.0114421	18.2076	5.05766	Strassenlauf	Flat run
2002	Kerzerslauf	m	1978	24	M20	5	0.0115463	18.0433	5.01203	Strassenlauf	Flat run
2002	Kerzerslauf	m	1979	23	M20	5	0.0116111	17.9426	4.98405	Strassenlauf	Flat run
2002	Kerzerslauf	m	1978	24	M20	5	0.0117454	17.7375	4.92708	Strassenlauf	Flat run
2002	Kerzerslauf	m	1972	30	M30	5	0.0117616	17.713	4.92029	Strassenlauf	Flat run
2002	Kerzerslauf	m	1975	27	M25	5	0.011919	17.4791	4.85531	Strassenlauf	Flat run
2002	Kerzerslauf	m	1985	17	M18	5	0.0120347	17.311	4.80862	Strassenlauf	Flat run
2002	Kerzerslauf	m	1983	19	M18	5	0.0122697	16.9795	4.71654	Strassenlauf	Flat run
2002	Kerzerslauf	m	1986	16	M18	5	0.0123588	16.8571	4.68252	Strassenlauf	Flat run
2002	Kerzerslauf	m	1962	40	M40	5	0.0124005	16.8004	4.66679	Strassenlauf	Flat run
2002	Kerzerslauf	m	1980	22	M20	5	0.0124155	16.7801	4.66114	Strassenlauf	Flat run
2002	Kerzerslauf	m	1973	29	M25	5	0.0124282	16.7629	4.65636	Strassenlauf	Flat run
2002	Kerzerslauf	m	1968	34	M30	5	0.0124653	16.7131	4.64253	Strassenlauf	Flat run
2002	Kerzerslauf	m	1977	25	M25	5	0.0125324	16.6236	4.61766	Strassenlauf	Flat run
2002	Kerzerslauf	m	1969	33	M30	5	0.012625	16.5017	4.58379	Strassenlauf	Flat run
2002	Kerzerslauf	m	1975	27	M25	5	0.0126887	16.4189	4.5608	Strassenlauf	Flat run
2002	Kerzerslauf	m	1974	28	M25	5	0.0127211	16.377	4.54918	Strassenlauf	Flat run
2002	Kerzerslauf	m	1967	35	M35	5	0.0127512	16.3384	4.53844	Strassenlauf	Flat run
2002	Kerzerslauf	m	1984	18	M18	5	0.012816	16.2558	4.51549	Strassenlauf	Flat run
2002	Kerzerslauf	m	1983	19	M18	5	0.0130903	15.9151	4.42087	Strassenlauf	Flat run
2002	Kerzerslauf	m	1971	31	M30	5	0.0131134	15.887	4.41306	Strassenlauf	Flat run
2002	Kerzerslauf	m	1971	31	M30	5	0.0131528	15.8395	4.39986	Strassenlauf	Flat run
2002	Kerzerslauf	m	1976	26	M25	5	0.0131655	15.8242	4.3956	Strassenlauf	Flat run
2002	Kerzerslauf	m	1976	26	M25	5	0.0135775	15.344	4.26221	Strassenlauf	Flat run
2002	Kerzerslauf	m	1965	37	M35	5	0.0136678	15.2426	4.23406	Strassenlauf	Flat run
2002	Kerzerslauf	m	1976	26	M25	5	0.0138056	15.0905	4.19182	Strassenlauf	Flat run
2002	Kerzerslauf	m	1985	17	M18	5	0.0138426	15.0502	4.1806	Strassenlauf	Flat run
2002	Kerzerslauf	m	1983	19	M18	5	0.0138623	15.0288	4.17467	Strassenlauf	Flat run
2002	Kerzerslauf	m	1987	15	M18	5	0.0138681	15.0225	4.17293	Strassenlauf	Flat run
2002	Kerzerslauf	m	1987	15	M18	5	0.013875	15.015	4.17084	Strassenlauf	Flat run
2002	Kerzerslauf	m	1965	37	M35	5	0.0138981	14.99	4.16389	Strassenlauf	Flat run
2002	Kerzerslauf	m	1986	16	M18	5	0.0139734	14.9093	4.14147	Strassenlauf	Flat run
2002	Kerzerslauf	m	1960	42	M40	5	0.0140475	14.8307	4.11963	Strassenlauf	Flat run
2002	Kerzerslauf	m	1970	32	M30	5	0.0140683	14.8087	4.11353	Strassenlauf	Flat run
2002	Kerzerslauf	m	1986	16	M18	5	0.0141019	14.7735	4.10374	Strassenlauf	Flat run
2002	Kerzerslauf	m	1965	37	M35	5	0.0141076	14.7674	4.10206	Strassenlauf	Flat run
2002	Kerzerslauf	m	1961	41	M40	5	0.01414	14.7336	4.09266	Strassenlauf	Flat run
2002	Kerzerslauf	m	1965	37	M35	5	0.0141516	14.7215	4.08931	Strassenlauf	Flat run
2002	Kerzerslauf	m	1978	24	M20	5	0.0141887	14.6831	4.07864	Strassenlauf	Flat run
[truncated: 112,527 more rows]

## Sheet: 10 km
Austragungsjahr	Name Wettkampf	Geschlecht (m/w)	Jahrgang Läufer	Alter Läufer (Jahre)	Age group	Distanz (km)	Laufzeit (h:m:s,ms)	Geschwindigkeit (km/h)	Geschwindigkeit (m/s)	Art des Laufes (Strassenlauf, Trail)	Flat run/ Mountain
1999	Bieler Lauftage	m	1965	34	M30	10	0.0233576	18.7305	5.20291	Strassenlauf	Flat run
1999	Bieler Lauftage	m	1966	33	M30	10	0.0239468	18.2697	5.07492	Strassenlauf	Flat run
1999	Bieler Lauftage	m	1973	26	M25	10	0.0244699	17.8791	4.96642	Strassenlauf	Flat run
1999	Bieler Lauftage	m	1977	22	M20	10	0.0247905	17.6479	4.90219	Strassenlauf	Flat run
1999	Bieler Lauftage	m	1972	27	M25	10	0.0249028	17.5683	4.88009	Strassenlauf	Flat run
1999	Bieler Lauftage	m	1963	36	M35	10	0.0249606	17.5276	4.86877	Strassenlauf	Flat run
1999	Bieler Lauftage	m	1971	28	M25	10	0.0251262	17.4121	4.8367	Strassenlauf	Flat run
1999	Bieler Lauftage	m	1960	39	M35	10	0.0257512	16.9895	4.71931	Strassenlauf	Flat run
1999	Bieler Lauftage	m	1964	35	M35	10	0.0260683	16.7828	4.6619	Strassenlauf	Flat run
1999	Bieler Lauftage	m	1976	23	M20	10	0.0261331	16.7412	4.65034	Strassenlauf	Flat run
1999	Bieler Lauftage	m	1980	19	M18	10	0.026294	16.6388	4.62189	Strassenlauf	Flat run
1999	Bieler Lauftage	m	1968	31	M30	10	0.0264803	16.5217	4.58936	Strassenlauf	Flat run
1999	Bieler Lauftage	m	1982	17	M18	10	0.0266019	16.4462	4.5684	Strassenlauf	Flat run
1999	Bieler Lauftage	m	1951	48	M45	10	0.0266493	16.4169	4.56026	Strassenlauf	Flat run
1999	Bieler Lauftage	m	1966	33	M30	10	0.0266887	16.3927	4.55354	Strassenlauf	Flat run
1999	Bieler Lauftage	m	1972	27	M25	10	0.0269479	16.235	4.50973	Strassenlauf	Flat run
1999	Bieler Lauftage	m	1980	19	M18	10	0.0269606	16.2274	4.5076	Strassenlauf	Flat run
1999	Bieler Lauftage	m	1970	29	M25	10	0.0270926	16.1483	4.48565	Strassenlauf	Flat run
1999	Bieler Lauftage	m	1971	28	M25	10	0.0272037	16.0824	4.46732	Strassenlauf	Flat run
1999	Bieler Lauftage	m	1967	32	M30	10	0.0275289	15.8924	4.41455	Strassenlauf	Flat run
1999	Bieler Lauftage	m	1972	27	M25	10	0.0279745	15.6392	4.34423	Strassenlauf	Flat run
1999	Bieler Lauftage	m	1964	35	M35	10	0.0279826	15.6347	4.34297	Strassenlauf	Flat run
1999	Bieler Lauftage	m	1959	40	M40	10	0.0280741	15.5838	4.32883	Strassenlauf	Flat run
1999	Bieler Lauftage	m	1946	53	M50	10	0.0280949	15.5722	4.32562	Strassenlauf	Flat run
1999	Bieler Lauftage	m	1962	37	M35	10	0.0281319	15.5517	4.31992	Strassenlauf	Flat run
1999	Bieler Lauftage	m	1959	40	M40	10	0.0283287	15.4437	4.28992	Strassenlauf	Flat run
1999	Bieler Lauftage	m	1979	20	M20	10	0.0287674	15.2082	4.2245	Strassenlauf	Flat run
1999	Bieler Lauftage	m	1979	20	M20	10	0.0288437	15.1679	4.21331	Strassenlauf	Flat run
1999	Bieler Lauftage	m	1955	44	M40	10	0.0289005	15.1382	4.20505	Strassenlauf	Flat run
1999	Bieler Lauftage	m	1969	30	M30	10	0.0289676	15.1031	4.1953	Strassenlauf	Flat run
1999	Bieler Lauftage	m	1954	45	M45	10	0.0291204	15.0238	4.17329	Strassenlauf	Flat run
1999	Bieler Lauftage	m	1942	57	M55	10	0.0291215	15.0233	4.17313	Strassenlauf	Flat run
1999	Bieler Lauftage	m	1960	39	M35	10	0.0291308	15.0185	4.1718	Strassenlauf	Flat run
1999	Bieler Lauftage	m	1982	17	M18	10	0.0292847	14.9395	4.14987	Strassenlauf	Flat run
1999	Bieler Lauftage	m	1963	36	M35	10	0.0293021	14.9307	4.14741	Strassenlauf	Flat run
1999	Bieler Lauftage	m	1962	37	M35	10	0.0294363	14.8626	4.12849	Strassenlauf	Flat run
1999	Bieler Lauftage	m	1953	46	M45	10	0.0296956	14.7328	4.09245	Strassenlauf	Flat run
1999	Bieler Lauftage	m	1961	38	M35	10	0.0299664	14.5997	4.05546	Strassenlauf	Flat run
1999	Bieler Lauftage	m	1964	35	M35	10	0.03	14.5833	4.05093	Strassenlauf	Flat run
1999	Bieler Lauftage	m	1945	54	M50	10	0.03014	14.5156	4.0321	Strassenlauf	Flat run
1999	Bieler Lauftage	m	1983	16	M18	10	0.0301562	14.5078	4.02994	Strassenlauf	Flat run
1999	Bieler Lauftage	m	1950	49	M45	10	0.0301921	14.4905	4.02515	Strassenlauf	Flat run
1999	Bieler Lauftage	m	1957	42	M40	10	0.0302442	14.4656	4.01822	Strassenlauf	Flat run
1999	Bieler Lauftage	m	1955	44	M40	10	0.030419	14.3825	3.99513	Strassenlauf	Flat run
1999	Bieler Lauftage	m	1951	48	M45	10	0.0304537	14.3661	3.99057	Strassenlauf	Flat run
1999	Bieler Lauftage	m	1974	25	M25	10	0.030463	14.3617	3.98936	Strassenlauf	Flat run
1999	Bieler Lauftage	m	1982	17	M18	10	0.030485	14.3513	3.98648	Strassenlauf	Flat run
1999	Bieler Lauftage	m	1947	52	M50	10	0.0305081	14.3405	3.98346	Strassenlauf	Flat run
1999	Bieler Lauftage	m	1947	52	M50	10	0.0305405	14.3252	3.97923	Strassenlauf	Flat run
1999	Bieler Lauftage	m	1963	36	M35	10	0.0305799	14.3068	3.97411	Strassenlauf	Flat run
1999	Bieler Lauftage	m	1964	35	M35	10	0.0309074	14.1552	3.932	Strassenlauf	Flat run
1999	Bieler Lauftage	m	1986	13	M18	10	0.0309502	14.1356	3.92655	Strassenlauf	Flat run
1999	Bieler Lauftage	m	1958	41	M40	10	0.0310544	14.0882	3.91338	Strassenlauf	Flat run
1999	Bieler Lauftage	m	1982	17	M18	10	0.0310602	14.0856	3.91265	Strassenlauf	Flat run
1999	Bieler Lauftage	m	1982	17	M18	10	0.0311157	14.0604	3.90567	Strassenlauf	Flat run
1999	Bieler Lauftage	m	1963	36	M35	10	0.031147	14.0463	3.90175	Strassenlauf	Flat run
1999	Bieler Lauftage	m	1954	45	M45	10	0.031169	14.0364	3.899	Strassenlauf	Flat run
1999	Bieler Lauftage	m	1947	52	M50	10	0.0311991	14.0229	3.89524	Strassenlauf	Flat run
1999	Bieler Lauftage	m	1951	48	M45	10	0.0315266	13.8772	3.85477	Strassenlauf	Flat run
1999	Bieler Lauftage	m	1971	28	M25	10	0.0315451	13.869	3.8525	Strassenlauf	Flat run
1999	Bieler Lauftage	m	1983	16	M18	10	0.0315486	13.8675	3.85208	Strassenlauf	Flat run
1999	Bieler Lauftage	m	1958	41	M40	10	0.0315579	13.8634	3.85095	Strassenlauf	Flat run
1999	Bieler Lauftage	m	1964	35	M35	10	0.0319132	13.7091	3.80807	Strassenlauf	Flat run
1999	Bieler Lauftage	m	1982	17	M18	10	0.0319965	13.6734	3.79816	Strassenlauf	Flat run
1999	Bieler Lauftage	m	1943	56	M55	10	0.032	13.6719	3.79774	Strassenlauf	Flat run
1999	Bieler Lauftage	m	1945	54	M50	10	0.0320289	13.6595	3.79431	Strassenlauf	Flat run
1999	Bieler Lauftage	m	1937	62	M60	10	0.0321227	13.6197	3.78324	Strassenlauf	Flat run
1999	Bieler Lauftage	m	1960	39	M35	10	0.0321725	13.5986	3.77739	Strassenlauf	Flat run
1999	Bieler Lauftage	m	1974	25	M25	10	0.0322222	13.5776	3.77155	Strassenlauf	Flat run
1999	Bieler Lauftage	m	1964	35	M35	10	0.0324097	13.499	3.74973	Strassenlauf	Flat run
1999	Bieler Lauftage	m	1952	47	M45	10	0.0324248	13.4928	3.74799	Strassenlauf	Flat run
1999	Bieler Lauftage	m	1963	36	M35	10	0.0325289	13.4496	3.73599	Strassenlauf	Flat run
1999	Bieler Lauftage	m	1972	27	M25	10	0.0325324	13.4481	3.73559	Strassenlauf	Flat run
1999	Bieler Lauftage	m	1979	20	M20	10	0.0326771	13.3886	3.71905	Strassenlauf	Flat run
1999	Bieler Lauftage	m	1982	17	M18	10	0.03275	13.3588	3.71077	Strassenlauf	Flat run
1999	Bieler Lauftage	m	1944	55	M55	10	0.0328935	13.3005	3.69458	Strassenlauf	Flat run
1999	Bieler Lauftage	m	1962	37	M35	10	0.0329074	13.2949	3.69302	Strassenlauf	Flat run
1999	Bieler Lauftage	m	1981	18	M18	10	0.032978	13.2664	3.68512	Strassenlauf	Flat run
1999	Bieler Lauftage	m	1963	36	M35	10	0.0329873	13.2627	3.68408	Strassenlauf	Flat run
1999	Bieler Lauftage	m	1962	37	M35	10	0.0330023	13.2566	3.6824	Strassenlauf	Flat run
1999	Bieler Lauftage	m	1951	48	M45	10	0.0330174	13.2506	3.68072	Strassenlauf	Flat run
1999	Bieler Lauftage	m	1950	49	M45	10	0.0330451	13.2395	3.67763	Strassenlauf	Flat run
1999	Bieler Lauftage	m	1967	32	M30	10	0.0330937	13.22	3.67223	Strassenlauf	Flat run
1999	Bieler Lauftage	m	1981	18	M18	10	0.033103	13.2163	3.6712	Strassenlauf	Flat run
1999	Bieler Lauftage	m	1980	19	M18	10	0.0331273	13.2066	3.66851	Strassenlauf	Flat run
1999	Bieler Lauftage	m	1931	68	M65	10	0.0331759	13.1873	3.66313	Strassenlauf	Flat run
1999	Bieler Lauftage	m	1965	34	M30	10	0.033272	13.1492	3.65256	Strassenlauf	Flat run
1999	Bieler Lauftage	m	1969	30	M30	10	0.0332778	13.1469	3.65192	Strassenlauf	Flat run
1999	Bieler Lauftage	m	1955	44	M40	10	0.0333218	13.1296	3.6471	Strassenlauf	Flat run
1999	Bieler Lauftage	m	1957	42	M40	10	0.0334051	13.0968	3.638	Strassenlauf	Flat run
1999	Bieler Lauftage	m	1941	58	M55	10	0.0334282	13.0877	3.63548	Strassenlauf	Flat run
1999	Bieler Lauftage	m	1982	17	M18	10	0.0334294	13.0873	3.63536	Strassenlauf	Flat run
1999	Bieler Lauftage	m	1980	19	M18	10	0.0334606	13.0751	3.63196	Strassenlauf	Flat run
1999	Bieler Lauftage	m	1956	43	M40	10	0.033706	12.9799	3.60552	Strassenlauf	Flat run
1999	Bieler Lauftage	m	1936	63	M60	10	0.0337604	12.959	3.59971	Strassenlauf	Flat run
1999	Bieler Lauftage	m	1980	19	M18	10	0.0337639	12.9576	3.59934	Strassenlauf	Flat run
1999	Bieler Lauftage	m	1955	44	M40	10	0.0338009	12.9434	3.5954	Strassenlauf	Flat run
1999	Bieler Lauftage	m	1964	35	M35	10	0.0338021	12.943	3.59527	Strassenlauf	Flat run
1999	Bieler Lauftage	m	1963	36	M35	10	0.0339271	12.8953	3.58203	Strassenlauf	Flat run
1999	Bieler Lauftage	m	1981	18	M18	10	0.0339433	12.8891	3.58032	Strassenlauf	Flat run
1999	Bieler Lauftage	m	1984	15	M18	10	0.0339583	12.8834	3.57873	Strassenlauf	Flat run
1999	Bieler Lauftage	m	1970	29	M25	10	0.0339745	12.8773	3.57703	Strassenlauf	Flat run
1999	Bieler Lauftage	m	1971	28	M25	10	0.0341273	12.8196	3.56101	Strassenlauf	Flat run
1999	Bieler Lauftage	m	1980	19	M18	10	0.0342569	12.7711	3.54754	Strassenlauf	Flat run
1999	Bieler Lauftage	m	1982	17	M18	10	0.0342697	12.7664	3.54622	Strassenlauf	Flat run
1999	Bieler Lauftage	m	1981	18	M18	10	0.0342859	12.7604	3.54454	Strassenlauf	Flat run
1999	Bieler Lauftage	m	1959	40	M40	10	0.0344306	12.7067	3.52965	Strassenlauf	Flat run
1999	Bieler Lauftage	m	#VALUE!	#VALUE!	#VALUE!	10	0.0344363	12.7046	3.52906	Strassenlauf	Flat run
1999	Bieler Lauftage	m	1936	63	M60	10	0.0347222	12.6	3.5	Strassenlauf	Flat run
1999	Bieler Lauftage	m	#VALUE!	#VALUE!	#VALUE!	10	0.0347326	12.5962	3.49895	Strassenlauf	Flat run
1999	Bieler Lauftage	m	1964	35	M35	10	0.03486	12.5502	3.48617	Strassenlauf	Flat run
1999	Bieler Lauftage	m	1967	32	M30	10	0.034912	12.5315	3.48097	Strassenlauf	Flat run
1999	Bieler Lauftage	m	1955	44	M40	10	0.035	12.5	3.47222	Strassenlauf	Flat run
1999	Bieler Lauftage	m	1960	39	M35	10	0.0350139	12.495	3.47084	Strassenlauf	Flat run
1999	Bieler Lauftage	m	1956	43	M40	10	0.0350312	12.4888	3.46912	Strassenlauf	Flat run
1999	Bieler Lauftage	m	1970	29	M25	10	0.0353542	12.3748	3.43744	Strassenlauf	Flat run
1999	Bieler Lauftage	m	1956	43	M40	10	0.0353958	12.3602	3.43339	Strassenlauf	Flat run
1999	Bieler Lauftage	m	1959	40	M40	10	0.035412	12.3546	3.43182	Strassenlauf	Flat run
1999	Bieler Lauftage	m	1952	47	M45	10	0.0355718	12.2991	3.41641	Strassenlauf	Flat run
1999	Bieler Lauftage	m	1985	14	M18	10	0.0357303	12.2445	3.40125	Strassenlauf	Flat run
1999	Bieler Lauftage	m	1941	58	M55	10	0.0359606	12.1661	3.37947	Strassenlauf	Flat run
1999	Bieler Lauftage	m	1967	32	M30	10	0.0360197	12.1461	3.37393	Strassenlauf	Flat run
1999	Bieler Lauftage	m	1973	26	M25	10	0.0361458	12.1037	3.36215	Strassenlauf	Flat run
1999	Bieler Lauftage	m	1969	30	M30	10	0.0362824	12.0582	3.3495	Strassenlauf	Flat run
1999	Bieler Lauftage	m	1956	43	M40	10	0.0362824	12.0582	3.3495	Strassenlauf	Flat run
1999	Bieler Lauftage	m	1964	35	M35	10	0.0362847	12.0574	3.34928	Strassenlauf	Flat run
1999	Bieler Lauftage	m	1952	47	M45	10	0.0362859	12.057	3.34918	Strassenlauf	Flat run
1999	Bieler Lauftage	m	1953	46	M45	10	0.036294	12.0543	3.34843	Strassenlauf	Flat run
1999	Bieler Lauftage	m	1939	60	M60	10	0.0363079	12.0497	3.34715	Strassenlauf	Flat run
1999	Bieler Lauftage	m	1982	17	M18	10	0.0363657	12.0306	3.34182	Strassenlauf	Flat run
1999	Bieler Lauftage	m	1982	17	M18	10	0.0363669	12.0302	3.34171	Strassenlauf	Flat run
1999	Bieler Lauftage	m	1982	17	M18	10	0.0365463	11.9711	3.32531	Strassenlauf	Flat run
1999	Bieler Lauftage	m	1954	45	M45	10	0.0368426	11.8748	3.29857	Strassenlauf	Flat run
1999	Bieler Lauftage	m	1962	37	M35	10	0.0369896	11.8277	3.28546	Strassenlauf	Flat run
1999	Bieler Lauftage	m	1974	25	M25	10	0.0370185	11.8184	3.28289	Strassenlauf	Flat run
1999	Bieler Lauftage	m	1966	33	M30	10	0.0371215	11.7856	3.27378	Strassenlauf	Flat run
1999	Bieler Lauftage	m	1954	45	M45	10	0.0372315	11.7508	3.26411	Strassenlauf	Flat run
1999	Bieler Lauftage	m	1955	44	M40	10	0.0372396	11.7483	3.2634	Strassenlauf	Flat run
1999	Bieler Lauftage	m	1965	34	M30	10	0.0372546	11.7435	3.26209	Strassenlauf	Flat run
1999	Bieler Lauftage	m	1965	34	M30	10	0.0373426	11.7158	3.2544	Strassenlauf	Flat run
1999	Bieler Lauftage	m	1976	23	M20	10	0.0373542	11.7122	3.25339	Strassenlauf	Flat run
1999	Bieler Lauftage	m	1954	45	M45	10	0.0373854	11.7024	3.25067	Strassenlauf	Flat run
1999	Bieler Lauftage	m	1950	49	M45	10	0.0373889	11.7013	3.25037	Strassenlauf	Flat run
1999	Bieler Lauftage	m	1944	55	M55	10	0.0374086	11.6952	3.24866	Strassenlauf	Flat run
1999	Bieler Lauftage	m	1934	65	M65	10	0.037441	11.6851	3.24585	Strassenlauf	Flat run
1999	Bieler Lauftage	m	1981	18	M18	10	0.0374572	11.68	3.24445	Strassenlauf	Flat run
1999	Bieler Lauftage	m	1954	45	M45	10	0.0374606	11.6789	3.24415	Strassenlauf	Flat run
1999	Bieler Lauftage	m	1943	56	M55	10	0.0374757	11.6742	3.24284	Strassenlauf	Flat run
1999	Bieler Lauftage	m	1963	36	M35	10	0.0375046	11.6652	3.24034	Strassenlauf	Flat run
1999	Bieler Lauftage	m	1943	56	M55	10	0.0376157	11.6308	3.23077	Strassenlauf	Flat run
1999	Bieler Lauftage	m	1948	51	M50	10	0.0376169	11.6304	3.23067	Strassenlauf	Flat run
1999	Bieler Lauftage	m	1983	16	M18	10	0.0380451	11.4995	3.19431	Strassenlauf	Flat run
1999	Bieler Lauftage	m	1950	49	M45	10	0.0380845	11.4876	3.191	Strassenlauf	Flat run
1999	Bieler Lauftage	m	1985	14	M18	10	0.0381968	11.4539	3.18163	Strassenlauf	Flat run
1999	Bieler Lauftage	m	1986	13	M18	10	0.0381979	11.4535	3.18153	Strassenlauf	Flat run
1999	Bieler Lauftage	m	1956	43	M40	10	0.0382222	11.4462	3.17951	Strassenlauf	Flat run
1999	Bieler Lauftage	m	1946	53	M50	10	0.0382523	11.4372	3.177	Strassenlauf	Flat run
1999	Bieler Lauftage	m	1960	39	M35	10	0.0382859	11.4272	3.17422	Strassenlauf	Flat run
1999	Bieler Lauftage	m	1962	37	M35	10	0.038353	11.4072	3.16866	Strassenlauf	Flat run
1999	Bieler Lauftage	m	1964	35	M35	10	0.0384155	11.3886	3.16351	Strassenlauf	Flat run
1999	Bieler Lauftage	m	1949	50	M50	10	0.0384282	11.3849	3.16246	Strassenlauf	Flat run
1999	Bieler Lauftage	m	1950	49	M45	10	0.0384826	11.3688	3.15799	Strassenlauf	Flat run
1999	Bieler Lauftage	m	1970	29	M25	10	0.0385984	11.3347	3.14852	Strassenlauf	Flat run
1999	Bieler Lauftage	m	1939	60	M60	10	0.0386134	11.3303	3.14729	Strassenlauf	Flat run
1999	Bieler Lauftage	m	1985	14	M18	10	0.0388322	11.2664	3.12956	Strassenlauf	Flat run
1999	Bieler Lauftage	m	1954	45	M45	10	0.0389502	11.2323	3.12008	Strassenlauf	Flat run
1999	Bieler Lauftage	m	1967	32	M30	10	0.0391088	11.1867	3.10743	Strassenlauf	Flat run
1999	Bieler Lauftage	m	1938	61	M60	10	0.0392442	11.1481	3.09671	Strassenlauf	Flat run
1999	Bieler Lauftage	m	1958	41	M40	10	0.0393669	11.1134	3.08705	Strassenlauf	Flat run
1999	Bieler Lauftage	m	1975	24	M20	10	0.0394248	11.0971	3.08252	Strassenlauf	Flat run
1999	Bieler Lauftage	m	1975	24	M20	10	0.0394398	11.0929	3.08135	Strassenlauf	Flat run
1999	Bieler Lauftage	m	1965	34	M30	10	0.0397407	11.0089	3.05801	Strassenlauf	Flat run
1999	Bieler Lauftage	m	1956	43	M40	10	0.0398345	10.9829	3.05082	Strassenlauf	Flat run
1999	Bieler Lauftage	m	1962	37	M35	10	0.0405741	10.7827	2.99521	Strassenlauf	Flat run
1999	Bieler Lauftage	m	1959	40	M40	10	0.0406319	10.7674	2.99094	Strassenlauf	Flat run
1999	Bieler Lauftage	m	1967	32	M30	10	0.040787	10.7264	2.97957	Strassenlauf	Flat run
1999	Bieler Lauftage	m	1980	19	M18	10	0.0408391	10.7128	2.97577	Strassenlauf	Flat run
1999	Bieler Lauftage	m	1981	18	M18	10	0.0408484	10.7103	2.97509	Strassenlauf	Flat run
1999	Bieler Lauftage	m	1951	48	M45	10	0.0408843	10.7009	2.97248	Strassenlauf	Flat run
1999	Bieler Lauftage	m	1983	16	M18	10	0.0409873	10.674	2.96501	Strassenlauf	Flat run
1999	Bieler Lauftage	m	1955	44	M40	10	0.0412164	10.6147	2.94853	Strassenlauf	Flat run
1999	Bieler Lauftage	m	1947	52	M50	10	0.04136	10.5779	2.9383	Strassenlauf	Flat run
1999	Bieler Lauftage	m	1951	48	M45	10	0.0413623	10.5773	2.93813	Strassenlauf	Flat run
1999	Bieler Lauftage	m	1957	42	M40	10	0.0413634	10.577	2.93805	Strassenlauf	Flat run
1999	Bieler Lauftage	m	1959	40	M40	10	0.0413877	10.5708	2.93632	Strassenlauf	Flat run
1999	Bieler Lauftage	m	1973	26	M25	10	0.041581	10.5216	2.92267	Strassenlauf	Flat run
1999	Bieler Lauftage	m	1939	60	M60	10	0.0416204	10.5117	2.91991	Strassenlauf	Flat run
1999	Bieler Lauftage	m	1981	18	M18	10	0.0416481	10.5047	2.91796	Strassenlauf	Flat run
1999	Bieler Lauftage	m	1961	38	M35	10	0.0423588	10.3284	2.86901	Strassenlauf	Flat run
1999	Bieler Lauftage	m	1967	32	M30	10	0.0426979	10.2464	2.84622	Strassenlauf	Flat run
1999	Bieler Lauftage	m	1947	52	M50	10	0.0427176	10.2417	2.84491	Strassenlauf	Flat run
1999	Bieler Lauftage	m	1976	23	M20	10	0.0428657	10.2063	2.83508	Strassenlauf	Flat run
1999	Bieler Lauftage	m	1946	53	M50	10	0.0432882	10.1067	2.80741	Strassenlauf	Flat run
1999	Bieler Lauftage	m	1952	47	M45	10	0.043294	10.1053	2.80704	Strassenlauf	Flat run
1999	Bieler Lauftage	m	1977	22	M20	10	0.0434468	10.0698	2.79717	Strassenlauf	Flat run
1999	Bieler Lauftage	m	1981	18	M18	10	0.0437847	9.99207	2.77557	Strassenlauf	Flat run
1999	Bieler Lauftage	m	1982	17	M18	10	0.0438021	9.98811	2.77447	Strassenlauf	Flat run
1999	Bieler Lauftage	m	1955	44	M40	10	0.044934	9.7365	2.70458	Strassenlauf	Flat run
1999	Bieler Lauftage	m	1965	34	M30	10	0.0457569	9.56139	2.65594	Strassenlauf	Flat run
1999	Bieler Lauftage	m	1940	59	M55	10	0.046272	9.45496	2.62638	Strassenlauf	Flat run
1999	Bieler Lauftage	m	1982	17	M18	10	0.0465764	9.39317	2.60921	Strassenlauf	Flat run
1999	Bieler Lauftage	m	1980	19	M18	10	0.0474537	9.21951	2.56098	Strassenlauf	Flat run
1999	Bieler Lauftage	m	1947	52	M50	10	0.0480602	9.10317	2.52866	Strassenlauf	Flat run
1999	Bieler Lauftage	m	1956	43	M40	10	0.0485208	9.01675	2.50465	Strassenlauf	Flat run
1999	Bieler Lauftage	m	1959	40	M40	10	0.0552477	7.91888	2.19969	Strassenlauf	Flat run
1999	Bieler Lauftage	m	1982	17	M18	10	0.0742037	5.89593	1.63776	Strassenlauf	Flat run
1999	Bieler Lauftage	m	1981	18	M18	10	0.0742095	5.89547	1.63763	Strassenlauf	Flat run
1999	Bieler Lauftage	w	1976	23	W20	10	0.027662	15.8159	4.39331	Strassenlauf	Flat run
1999	Bieler Lauftage	w	1952	47	W45	10	0.029978	14.594	4.0539	Strassenlauf	Flat run
1999	Bieler Lauftage	w	1971	28	W25	10	0.0302396	14.4678	4.01883	Strassenlauf	Flat run
1999	Bieler Lauftage	w	1971	28	W25	10	0.030463	14.3617	3.98936	Strassenlauf	Flat run
1999	Bieler Lauftage	w	1981	18	W18	10	0.0309213	14.1488	3.93023	Strassenlauf	Flat run
1999	Bieler Lauftage	w	1975	24	W20	10	0.0311794	14.0317	3.89769	Strassenlauf	Flat run
1999	Bieler Lauftage	w	1956	43	W40	10	0.0314201	13.9242	3.86783	Strassenlauf	Flat run
1999	Bieler Lauftage	w	1972	27	W25	10	0.0317465	13.781	3.82807	Strassenlauf	Flat run
1999	Bieler Lauftage	w	1947	52	W50	10	0.0318646	13.73	3.81388	Strassenlauf	Flat run
1999	Bieler Lauftage	w	1960	39	W35	10	0.0320289	13.6595	3.79431	Strassenlauf	Flat run
1999	Bieler Lauftage	w	1977	22	W20	10	0.0322812	13.5528	3.76466	Strassenlauf	Flat run
1999	Bieler Lauftage	w	1961	38	W35	10	0.0323044	13.543	3.76196	Strassenlauf	Flat run
1999	Bieler Lauftage	w	1984	15	W18	10	0.033559	13.0367	3.62131	Strassenlauf	Flat run
1999	Bieler Lauftage	w	1975	24	W20	10	0.0335845	13.0268	3.61857	Strassenlauf	Flat run
1999	Bieler Lauftage	w	1956	43	W40	10	0.0338727	12.916	3.58778	Strassenlauf	Flat run
1999	Bieler Lauftage	w	1965	34	W30	10	0.0346493	12.6265	3.50737	Strassenlauf	Flat run
1999	Bieler Lauftage	w	1977	22	W20	10	0.0354398	12.3449	3.42913	Strassenlauf	Flat run
1999	Bieler Lauftage	w	1965	34	W30	10	0.0362882	12.0563	3.34896	Strassenlauf	Flat run
1999	Bieler Lauftage	w	1969	30	W30	10	0.0364352	12.0076	3.33545	Strassenlauf	Flat run
1999	Bieler Lauftage	w	1978	21	W20	10	0.0367118	11.9171	3.31032	Strassenlauf	Flat run
1999	Bieler Lauftage	w	1950	49	W45	10	0.0368137	11.8842	3.30116	Strassenlauf	Flat run
1999	Bieler Lauftage	w	1981	18	W18	10	0.037184	11.7658	3.26828	Strassenlauf	Flat run
1999	Bieler Lauftage	w	1964	35	W35	10	0.037588	11.6394	3.23316	Strassenlauf	Flat run
1999	Bieler Lauftage	w	1954	45	W45	10	0.037713	11.6008	3.22244	Strassenlauf	Flat run
1999	Bieler Lauftage	w	1959	40	W40	10	0.0378113	11.5706	3.21406	Strassenlauf	Flat run
1999	Bieler Lauftage	w	1984	15	W18	10	0.0378762	11.5508	3.20856	Strassenlauf	Flat run
1999	Bieler Lauftage	w	1972	27	W25	10	0.0379109	11.5402	3.20562	Strassenlauf	Flat run
1999	Bieler Lauftage	w	1951	48	W45	10	0.0379769	11.5202	3.20005	Strassenlauf	Flat run
1999	Bieler Lauftage	w	1947	52	W50	10	0.0379965	11.5142	3.19839	Strassenlauf	Flat run
1999	Bieler Lauftage	w	#VALUE!	#VALUE!	#VALUE!	10	0.0383391	11.4113	3.16981	Strassenlauf	Flat run
1999	Bieler Lauftage	w	#VALUE!	#VALUE!	#VALUE!	10	0.0383808	11.3989	3.16637	Strassenlauf	Flat run
1999	Bieler Lauftage	w	1963	36	W35	10	0.0385023	11.363	3.15638	Strassenlauf	Flat run
1999	Bieler Lauftage	w	1966	33	W30	10	0.0386146	11.3299	3.1472	Strassenlauf	Flat run
1999	Bieler Lauftage	w	1960	39	W35	10	0.0386262	11.3265	3.14626	Strassenlauf	Flat run
1999	Bieler Lauftage	w	1972	27	W25	10	0.0391817	11.1659	3.10165	Strassenlauf	Flat run
1999	Bieler Lauftage	w	1961	38	W35	10	0.0392002	11.1606	3.10018	Strassenlauf	Flat run
1999	Bieler Lauftage	w	1949	50	W50	10	0.0399977	10.9381	3.03837	Strassenlauf	Flat run
1999	Bieler Lauftage	w	1951	48	W45	10	0.0400243	10.9309	3.03635	Strassenlauf	Flat run
1999	Bieler Lauftage	w	1972	27	W25	10	0.040419	10.8241	3.0067	Strassenlauf	Flat run
1999	Bieler Lauftage	w	1957	42	W40	10	0.0405729	10.7831	2.99529	Strassenlauf	Flat run
1999	Bieler Lauftage	w	1963	36	W35	10	0.0410174	10.6662	2.96284	Strassenlauf	Flat run
1999	Bieler Lauftage	w	1972	27	W25	10	0.0412257	10.6123	2.94786	Strassenlauf	Flat run
1999	Bieler Lauftage	w	1956	43	W40	10	0.0412535	10.6052	2.94588	Strassenlauf	Flat run
1999	Bieler Lauftage	w	1970	29	W25	10	0.0421366	10.3829	2.88414	Strassenlauf	Flat run
1999	Bieler Lauftage	w	1967	32	W30	10	0.0421782	10.3726	2.88129	Strassenlauf	Flat run
1999	Bieler Lauftage	w	1969	30	W30	10	0.0423044	10.3417	2.8727	Strassenlauf	Flat run
1999	Bieler Lauftage	w	1974	25	W25	10	0.0423611	10.3279	2.86885	Strassenlauf	Flat run
1999	Bieler Lauftage	w	1973	26	W25	10	0.042463	10.3031	2.86197	Strassenlauf	Flat run
1999	Bieler Lauftage	w	1981	18	W18	10	0.0425752	10.2759	2.85442	Strassenlauf	Flat run
1999	Bieler Lauftage	w	#VALUE!	#VALUE!	#VALUE!	10	0.0431794	10.1321	2.81449	Strassenlauf	Flat run
1999	Bieler Lauftage	w	1951	48	W45	10	0.043647	10.0236	2.78433	Strassenlauf	Flat run
1999	Bieler Lauftage	w	1969	30	W30	10	0.0447836	9.76921	2.71367	Strassenlauf	Flat run
1999	Bieler Lauftage	w	#VALUE!	#VALUE!	#VALUE!	10	0.0483993	9.03939	2.51094	Strassenlauf	Flat run
1999	Bieler Lauftage	w	#VALUE!	#VALUE!	#VALUE!	10	0.0484005	9.03917	2.51088	Strassenlauf	Flat run
1999	Bieler Lauftage	w	1959	40	W40	10	0.0484549	9.02902	2.50806	Strassenlauf	Flat run
1999	Bieler Lauftage	w	1980	19	W18	10	0.0488056	8.96414	2.49004	Strassenlauf	Flat run
1999	Bieler Lauftage	w	#VALUE!	#VALUE!	#VALUE!	10	0.0488912	8.94844	2.48568	Strassenlauf	Flat run
1999	Bieler Lauftage	w	1941	58	W55	10	0.0490729	8.9153	2.47647	Strassenlauf	Flat run
1999	Bieler Lauftage	w	#VALUE!	#VALUE!	#VALUE!	10	0.0496586	8.81016	2.44727	Strassenlauf	Flat run
1999	Bieler Lauftage	w	#VALUE!	#VALUE!	#VALUE!	10	0.049662	8.80955	2.4471	Strassenlauf	Flat run
1999	Bieler Lauftage	w	#VALUE!	#VALUE!	#VALUE!	10	0.0496817	8.80606	2.44613	Strassenlauf	Flat run
1999	Bieler Lauftage	w	#VALUE!	#VALUE!	#VALUE!	10	0.0497049	8.80196	2.44499	Strassenlauf	Flat run
1999	Bieler Lauftage	w	1962	37	W35	10	0.0503738	8.68506	2.41252	Strassenlauf	Flat run
1999	Bieler Lauftage	w	1951	48	W45	10	0.0503773	8.68446	2.41235	Strassenlauf	Flat run
1999	Bieler Lauftage	w	1949	50	W50	10	0.0503785	8.68426	2.4123	Strassenlauf	Flat run
1999	Bieler Lauftage	w	1955	44	W40	10	0.0503935	8.68167	2.41158	Strassenlauf	Flat run
1999	Bieler Lauftage	w	#VALUE!	#VALUE!	#VALUE!	10	0.0542847	8.05936	2.23871	Strassenlauf	Flat run
1999	Bieler Lauftage	w	1981	18	W18	10	0.0544977	8.02786	2.22996	Strassenlauf	Flat run
1999	Bieler Lauftage	w	1984	15	W18	10	0.0561644	7.78964	2.16379	Strassenlauf	Flat run
1999	Bieler Lauftage	w	1970	29	W25	10	0.0612662	7.14097	1.9836	Strassenlauf	Flat run
1999	Bieler Lauftage	w	1970	29	W25	10	0.0612824	7.13908	1.98308	Strassenlauf	Flat run
1999	Bieler Lauftage	w	1970	29	W25	10	0.0612824	7.13908	1.98308	Strassenlauf	Flat run
1999	Bieler Lauftage	w	1972	27	W25	10	0.0639479	6.84151	1.90042	Strassenlauf	Flat run
1999	Kyburglauf	m	1975	24	M20	10	0.0264144	15.7743	4.38174	Strassenlauf	Flat run
1999	Kyburglauf	m	1978	21	M20	10	0.0267211	15.5932	4.33144	Strassenlauf	Flat run
1999	Kyburglauf	m	1978	21	M20	10	0.0272002	15.3185	4.25514	Strassenlauf	Flat run
1999	Kyburglauf	m	1953	46	M45	10	0.0274375	15.186	4.21834	Strassenlauf	Flat run
1999	Kyburglauf	m	1960	39	M35	10	0.0277697	15.0044	4.16788	Strassenlauf	Flat run
1999	Kyburglauf	m	1960	39	M35	10	0.0280833	14.8368	4.12133	Strassenlauf	Flat run
1999	Kyburglauf	m	1959	40	M40	10	0.0282373	14.7559	4.09886	Strassenlauf	Flat run
1999	Kyburglauf	m	#VALUE!	#VALUE!	#VALUE!	10	0.0286065	14.5655	4.04596	Strassenlauf	Flat run
1999	Kyburglauf	m	1967	32	M30	10	0.0288611	14.437	4.01027	Strassenlauf	Flat run
1999	Kyburglauf	m	1954	45	M45	10	0.028912	14.4115	4.0032	Strassenlauf	Flat run
1999	Kyburglauf	m	1969	30	M30	10	0.0289583	14.3885	3.9968	Strassenlauf	Flat run
1999	Kyburglauf	m	1956	43	M40	10	0.0293981	14.1732	3.93701	Strassenlauf	Flat run
1999	Kyburglauf	m	1956	43	M40	10	0.0294213	14.1621	3.93391	Strassenlauf	Flat run
1999	Kyburglauf	m	1968	31	M30	10	0.0297083	14.0252	3.8959	Strassenlauf	Flat run
1999	Kyburglauf	m	1972	27	M25	10	0.0297188	14.0203	3.89454	Strassenlauf	Flat run
1999	Kyburglauf	m	1956	43	M40	10	0.0300637	13.8595	3.84986	Strassenlauf	Flat run
1999	Kyburglauf	m	1965	34	M30	10	0.0302674	13.7662	3.82395	Strassenlauf	Flat run
1999	Kyburglauf	m	1957	42	M40	10	0.0303854	13.7127	3.80909	Strassenlauf	Flat run
1999	Kyburglauf	m	1981	18	M18	10	0.0304803	13.67	3.79723	Strassenlauf	Flat run
1999	Kyburglauf	m	1971	28	M25	10	0.0305035	13.6596	3.79435	Strassenlauf	Flat run
1999	Kyburglauf	m	1977	22	M20	10	0.0307778	13.5379	3.76053	Strassenlauf	Flat run
1999	Kyburglauf	m	1963	36	M35	10	0.0308877	13.4897	3.74714	Strassenlauf	Flat run
1999	Kyburglauf	m	1959	40	M40	10	0.0309711	13.4534	3.73706	Strassenlauf	Flat run
1999	Kyburglauf	m	1966	33	M30	10	0.0310509	13.4188	3.72745	Strassenlauf	Flat run
1999	Kyburglauf	m	1950	49	M45	10	0.0310856	13.4038	3.72329	Strassenlauf	Flat run
1999	Kyburglauf	m	1961	38	M35	10	0.0310903	13.4018	3.72273	Strassenlauf	Flat run
1999	Kyburglauf	m	1975	24	M20	10	0.0310984	13.3983	3.72176	Strassenlauf	Flat run
1999	Kyburglauf	m	1956	43	M40	10	0.0313542	13.289	3.6914	Strassenlauf	Flat run
1999	Kyburglauf	m	1975	24	M20	10	0.031485	13.2338	3.67607	Strassenlauf	Flat run
1999	Kyburglauf	m	1953	46	M45	10	0.0315174	13.2202	3.67229	Strassenlauf	Flat run
1999	Kyburglauf	m	1948	51	M50	10	0.0315509	13.2062	3.66838	Strassenlauf	Flat run
1999	Kyburglauf	m	1959	40	M40	10	0.0315729	13.197	3.66582	Strassenlauf	Flat run
1999	Kyburglauf	m	1982	17	M18	10	0.0315764	13.1955	3.66542	Strassenlauf	Flat run
1999	Kyburglauf	m	1982	17	M18	10	0.0315787	13.1945	3.66515	Strassenlauf	Flat run
1999	Kyburglauf	m	1967	32	M30	10	0.0318333	13.089	3.63583	Strassenlauf	Flat run
1999	Kyburglauf	m	1957	42	M40	10	0.0319537	13.0397	3.62214	Strassenlauf	Flat run
1999	Kyburglauf	m	1944	55	M55	10	0.0322106	12.9357	3.59324	Strassenlauf	Flat run
1999	Kyburglauf	m	1975	24	M20	10	0.0324005	12.8599	3.57219	Strassenlauf	Flat run
1999	Kyburglauf	m	1960	39	M35	10	0.0324907	12.8242	3.56227	Strassenlauf	Flat run
1999	Kyburglauf	m	1981	18	M18	10	0.0325718	12.7923	3.55341	Strassenlauf	Flat run
1999	Kyburglauf	m	1964	35	M35	10	0.0326366	12.7669	3.54635	Strassenlauf	Flat run
1999	Kyburglauf	m	1950	49	M45	10	0.0326725	12.7528	3.54246	Strassenlauf	Flat run
1999	Kyburglauf	m	1953	46	M45	10	0.0326806	12.7497	3.54158	Strassenlauf	Flat run
1999	Kyburglauf	m	1962	37	M35	10	0.0327049	12.7402	3.53895	Strassenlauf	Flat run
1999	Kyburglauf	m	1955	44	M40	10	0.0327998	12.7033	3.52871	Strassenlauf	Flat run
1999	Kyburglauf	m	1954	45	M45	10	0.0329734	12.6365	3.51013	Strassenlauf	Flat run
1999	Kyburglauf	m	1964	35	M35	10	0.0330532	12.6059	3.50165	Strassenlauf	Flat run
1999	Kyburglauf	m	1950	49	M45	10	0.0330961	12.5896	3.49711	Strassenlauf	Flat run
1999	Kyburglauf	m	1964	35	M35	10	0.0331829	12.5567	3.48797	Strassenlauf	Flat run
1999	Kyburglauf	m	1970	29	M25	10	0.0334491	12.4567	3.46021	Strassenlauf	Flat run
1999	Kyburglauf	m	1968	31	M30	10	0.0335405	12.4228	3.45077	Strassenlauf	Flat run
1999	Kyburglauf	m	1957	42	M40	10	0.033581	12.4078	3.44661	Strassenlauf	Flat run
1999	Kyburglauf	m	1969	30	M30	10	0.0336238	12.392	3.44222	Strassenlauf	Flat run
1999	Kyburglauf	m	1945	54	M50	10	0.0336377	12.3869	3.4408	Strassenlauf	Flat run
1999	Kyburglauf	m	1948	51	M50	10	0.0336597	12.3788	3.43855	Strassenlauf	Flat run
1999	Kyburglauf	m	1972	27	M25	10	0.0337106	12.3601	3.43336	Strassenlauf	Flat run
1999	Kyburglauf	m	1977	22	M20	10	0.0337211	12.3563	3.4323	Strassenlauf	Flat run
1999	Kyburglauf	m	1983	16	M18	10	0.0337662	12.3398	3.42771	Strassenlauf	Flat run
1999	Kyburglauf	m	1970	29	M25	10	0.0337789	12.3351	3.42642	Strassenlauf	Flat run
1999	Kyburglauf	m	1951	48	M45	10	0.0338102	12.3237	3.42325	Strassenlauf	Flat run
1999	Kyburglauf	m	1965	34	M30	10	0.0339178	12.2846	3.41239	Strassenlauf	Flat run
1999	Kyburglauf	m	1953	46	M45	10	0.0339676	12.2666	3.40739	Strassenlauf	Flat run
1999	Kyburglauf	m	1942	57	M55	10	0.0339896	12.2587	3.40518	Strassenlauf	Flat run
1999	Kyburglauf	m	1953	46	M45	10	0.034088	12.2233	3.39536	Strassenlauf	Flat run
1999	Kyburglauf	m	1946	53	M50	10	0.0342755	12.1564	3.37678	Strassenlauf	Flat run
1999	Kyburglauf	m	1965	34	M30	10	0.0343067	12.1453	3.37371	Strassenlauf	Flat run
1999	Kyburglauf	m	1961	38	M35	10	0.0343252	12.1388	3.37189	Strassenlauf	Flat run
1999	Kyburglauf	m	1955	44	M40	10	0.0343924	12.1151	3.3653	Strassenlauf	Flat run
1999	Kyburglauf	m	1951	48	M45	10	0.0344039	12.111	3.36417	Strassenlauf	Flat run
1999	Kyburglauf	m	1964	35	M35	10	0.0344954	12.0789	3.35525	Strassenlauf	Flat run
1999	Kyburglauf	m	1966	33	M30	10	0.0345451	12.0615	3.35042	Strassenlauf	Flat run
1999	Kyburglauf	m	1953	46	M45	10	0.0346817	12.014	3.33723	Strassenlauf	Flat run
1999	Kyburglauf	m	1983	16	M18	10	0.0348704	11.949	3.31917	Strassenlauf	Flat run
1999	Kyburglauf	m	1971	28	M25	10	0.0350521	11.8871	3.30196	Strassenlauf	Flat run
1999	Kyburglauf	m	1964	35	M35	10	0.0351227	11.8632	3.29533	Strassenlauf	Flat run
1999	Kyburglauf	m	1943	56	M55	10	0.0351331	11.8597	3.29435	Strassenlauf	Flat run
1999	Kyburglauf	m	1952	47	M45	10	0.0351412	11.8569	3.29359	Strassenlauf	Flat run
1999	Kyburglauf	m	1974	25	M25	10	0.035213	11.8328	3.28688	Strassenlauf	Flat run
1999	Kyburglauf	m	1960	39	M35	10	0.0353287	11.794	3.27611	Strassenlauf	Flat run
1999	Kyburglauf	m	1957	42	M40	10	0.0353472	11.7878	3.27439	Strassenlauf	Flat run
1999	Kyburglauf	m	1983	16	M18	10	0.0355266	11.7283	3.25786	Strassenlauf	Flat run
1999	Kyburglauf	m	1959	40	M40	10	0.0355752	11.7123	3.25341	Strassenlauf	Flat run
1999	Kyburglauf	m	1956	43	M40	10	0.0356435	11.6898	3.24717	Strassenlauf	Flat run
1999	Kyburglauf	m	1958	41	M40	10	0.0357662	11.6497	3.23604	Strassenlauf	Flat run
1999	Kyburglauf	m	1955	44	M40	10	0.0359433	11.5923	3.22009	Strassenlauf	Flat run
1999	Kyburglauf	m	1950	49	M45	10	0.0359583	11.5875	3.21875	Strassenlauf	Flat run
1999	Kyburglauf	m	1969	30	M30	10	0.0359769	11.5815	3.21709	Strassenlauf	Flat run
1999	Kyburglauf	m	1951	48	M45	10	0.035985	11.5789	3.21636	Strassenlauf	Flat run
1999	Kyburglauf	m	1956	43	M40	10	0.0359965	11.5752	3.21533	Strassenlauf	Flat run
1999	Kyburglauf	m	1962	37	M35	10	0.0360069	11.5718	3.2144	Strassenlauf	Flat run
1999	Kyburglauf	m	1943	56	M55	10	0.036191	11.513	3.19806	Strassenlauf	Flat run
1999	Kyburglauf	m	1948	51	M50	10	0.0363137	11.4741	3.18725	Strassenlauf	Flat run
1999	Kyburglauf	m	1956	43	M40	10	0.0363808	11.4529	3.18137	Strassenlauf	Flat run
1999	Kyburglauf	m	1953	46	M45	10	0.0363947	11.4486	3.18016	Strassenlauf	Flat run
1999	Kyburglauf	m	1933	66	M65	10	0.0364201	11.4406	3.17793	Strassenlauf	Flat run
1999	Kyburglauf	m	1966	33	M30	10	0.0364387	11.4347	3.17632	Strassenlauf	Flat run
1999	Kyburglauf	m	1954	45	M45	10	0.0365058	11.4137	3.17048	Strassenlauf	Flat run
1999	Kyburglauf	m	1960	39	M35	10	0.036566	11.3949	3.16526	Strassenlauf	Flat run
1999	Kyburglauf	m	1970	29	M25	10	0.0365729	11.3928	3.16466	Strassenlauf	Flat run
1999	Kyburglauf	m	1964	35	M35	10	0.0366296	11.3751	3.15976	Strassenlauf	Flat run
1999	Kyburglauf	m	1962	37	M35	10	0.0369259	11.2839	3.1344	Strassenlauf	Flat run
1999	Kyburglauf	m	1964	35	M35	10	0.0370613	11.2426	3.12295	Strassenlauf	Flat run
1999	Kyburglauf	m	1943	56	M55	10	0.0371019	11.2303	3.11954	Strassenlauf	Flat run
1999	Kyburglauf	m	1953	46	M45	10	0.0373669	11.1507	3.09741	Strassenlauf	Flat run
1999	Kyburglauf	m	1984	15	M18	10	0.0374502	11.1259	3.09052	Strassenlauf	Flat run
1999	Kyburglauf	m	1958	41	M40	10	0.0374734	11.119	3.08861	Strassenlauf	Flat run
1999	Kyburglauf	m	1952	47	M45	10	0.0377442	11.0392	3.06645	Strassenlauf	Flat run
1999	Kyburglauf	m	1967	32	M30	10	0.0378368	11.0122	3.05895	Strassenlauf	Flat run
1999	Kyburglauf	m	1950	49	M45	10	0.0378785	11.0001	3.05558	Strassenlauf	Flat run
1999	Kyburglauf	m	1946	53	M50	10	0.0381562	10.92	3.03334	Strassenlauf	Flat run
1999	Kyburglauf	m	1958	41	M40	10	0.0383692	10.8594	3.0165	Strassenlauf	Flat run
1999	Kyburglauf	m	1958	41	M40	10	0.038419	10.8453	3.01259	Strassenlauf	Flat run
1999	Kyburglauf	m	1957	42	M40	10	0.0384688	10.8313	3.0087	Strassenlauf	Flat run
1999	Kyburglauf	m	1955	44	M40	10	0.0385972	10.7953	2.99868	Strassenlauf	Flat run
1999	Kyburglauf	m	1976	23	M20	10	0.03864	10.7833	2.99536	Strassenlauf	Flat run
1999	Kyburglauf	m	1939	60	M60	10	0.038919	10.706	2.97389	Strassenlauf	Flat run
1999	Kyburglauf	m	1956	43	M40	10	0.0391979	10.6298	2.95273	Strassenlauf	Flat run
1999	Kyburglauf	m	1961	38	M35	10	0.0394664	10.5575	2.93264	Strassenlauf	Flat run
1999	Kyburglauf	m	1965	34	M30	10	0.0394745	10.5553	2.93204	Strassenlauf	Flat run
1999	Kyburglauf	m	1959	40	M40	10	0.0396655	10.5045	2.91792	Strassenlauf	Flat run
1999	Kyburglauf	m	1948	51	M50	10	0.0398669	10.4514	2.90318	Strassenlauf	Flat run
1999	Kyburglauf	m	1937	62	M60	10	0.0402072	10.363	2.87861	Strassenlauf	Flat run
1999	Kyburglauf	m	1953	46	M45	10	0.040434	10.3049	2.86246	Strassenlauf	Flat run
1999	Kyburglauf	m	1957	42	M40	10	0.040603	10.262	2.85055	Strassenlauf	Flat run
1999	Kyburglauf	m	1952	47	M45	10	0.0408831	10.1917	2.83102	Strassenlauf	Flat run
1999	Kyburglauf	m	1950	49	M45	10	0.0412037	10.1124	2.80899	Strassenlauf	Flat run
1999	Kyburglauf	m	#VALUE!	#VALUE!	#VALUE!	10	0.0412454	10.1021	2.80615	Strassenlauf	Flat run
1999	Kyburglauf	m	1955	44	M40	10	0.041419	10.0598	2.79439	Strassenlauf	Flat run
1999	Kyburglauf	m	1931	68	M65	10	0.0417616	9.97727	2.77146	Strassenlauf	Flat run
1999	Kyburglauf	m	1966	33	M30	10	0.0421146	9.89364	2.74823	Strassenlauf	Flat run
1999	Kyburglauf	m	1937	62	M60	10	0.0421829	9.87763	2.74379	Strassenlauf	Flat run
1999	Kyburglauf	m	1954	45	M45	10	0.0429051	9.71136	2.6976	Strassenlauf	Flat run
1999	Kyburglauf	m	1954	45	M45	10	0.043397	9.60128	2.66702	Strassenlauf	Flat run
1999	Kyburglauf	m	1957	42	M40	10	0.0437049	9.53365	2.64823	Strassenlauf	Flat run
1999	Kyburglauf	m	1962	37	M35	10	0.043963	9.47767	2.63269	Strassenlauf	Flat run
1999	Kyburglauf	m	1946	53	M50	10	0.043978	9.47443	2.63179	Strassenlauf	Flat run
1999	Kyburglauf	m	1957	42	M40	10	0.0444062	9.38306	2.60641	Strassenlauf	Flat run
1999	Kyburglauf	m	1956	43	M40	10	0.0444109	9.38209	2.60613	Strassenlauf	Flat run
1999	Kyburglauf	m	1935	64	M60	10	0.0445891	9.34458	2.59572	Strassenlauf	Flat run
1999	Kyburglauf	m	1938	61	M60	10	0.0464236	8.97532	2.49314	Strassenlauf	Flat run
1999	Kyburglauf	m	1964	35	M35	10	0.0466829	8.92547	2.4793	Strassenlauf	Flat run
1999	Kyburglauf	m	1969	30	M30	10	0.0468206	8.89922	2.472	Strassenlauf	Flat run
1999	Kyburglauf	m	1941	58	M55	10	0.0499097	8.34841	2.319	Strassenlauf	Flat run
1999	Kyburglauf	m	1946	53	M50	10	0.0520856	7.99964	2.22212	Strassenlauf	Flat run
1999	Kyburglauf	w	1983	16	W18	10	0.0289815	14.377	3.99361	Strassenlauf	Flat run
1999	Kyburglauf	w	1965	34	W30	10	0.0316076	13.1825	3.6618	Strassenlauf	Flat run
1999	Kyburglauf	w	1969	30	W30	10	0.0334387	12.4606	3.46129	Strassenlauf	Flat run
1999	Kyburglauf	w	1977	22	W20	10	0.0341389	12.205	3.39029	Strassenlauf	Flat run
1999	Kyburglauf	w	1953	46	W45	10	0.0349282	11.9292	3.31367	Strassenlauf	Flat run
1999	Kyburglauf	w	1967	32	W30	10	0.0350914	11.8737	3.29826	Strassenlauf	Flat run
1999	Kyburglauf	w	1957	42	W40	10	0.0353507	11.7867	3.27407	Strassenlauf	Flat run
1999	Kyburglauf	w	1969	30	W30	10	0.0353542	11.7855	3.27375	Strassenlauf	Flat run
1999	Kyburglauf	w	1975	24	W20	10	0.0365914	11.387	3.16306	Strassenlauf	Flat run
1999	Kyburglauf	w	1957	42	W40	10	0.0370799	11.237	3.12139	Strassenlauf	Flat run
1999	Kyburglauf	w	1948	51	W50	10	0.0372326	11.1909	3.10858	Strassenlauf	Flat run
1999	Kyburglauf	w	1953	46	W45	10	0.0375625	11.0926	3.08128	Strassenlauf	Flat run
1999	Kyburglauf	w	1948	51	W50	10	0.0375891	11.0848	3.0791	Strassenlauf	Flat run
1999	Kyburglauf	w	1963	36	W35	10	0.0376991	11.0524	3.07012	Strassenlauf	Flat run
1999	Kyburglauf	w	1965	34	W30	10	0.0381447	10.9233	3.03426	Strassenlauf	Flat run
1999	Kyburglauf	w	1942	57	W55	10	0.0384329	10.8414	3.0115	Strassenlauf	Flat run
1999	Kyburglauf	w	1958	41	W40	10	0.038544	10.8102	3.00282	Strassenlauf	Flat run
1999	Kyburglauf	w	1945	54	W50	10	0.0385556	10.8069	3.00192	Strassenlauf	Flat run
1999	Kyburglauf	w	1966	33	W30	10	0.0396875	10.4987	2.9163	Strassenlauf	Flat run
1999	Kyburglauf	w	1955	44	W40	10	0.0398287	10.4615	2.90596	Strassenlauf	Flat run
1999	Kyburglauf	w	1937	62	W60	10	0.0398345	10.4599	2.90554	Strassenlauf	Flat run
1999	Kyburglauf	w	1949	50	W50	10	0.0398576	10.4539	2.90385	Strassenlauf	Flat run
1999	Kyburglauf	w	1946	53	W50	10	0.0399502	10.4296	2.89712	Strassenlauf	Flat run
1999	Kyburglauf	w	1965	34	W30	10	0.0399699	10.4245	2.8957	Strassenlauf	Flat run
1999	Kyburglauf	w	1951	48	W45	10	0.0403843	10.3176	2.86599	Strassenlauf	Flat run
1999	Kyburglauf	w	1946	53	W50	10	0.0403935	10.3152	2.86533	Strassenlauf	Flat run
1999	Kyburglauf	w	1951	48	W45	10	0.040588	10.2658	2.8516	Strassenlauf	Flat run
1999	Kyburglauf	w	1983	16	W18	10	0.0410347	10.154	2.82056	Strassenlauf	Flat run
1999	Kyburglauf	w	#VALUE!	#VALUE!	#VALUE!	10	0.0436655	9.54224	2.65062	Strassenlauf	Flat run
1999	Kyburglauf	w	1961	38	W35	10	0.0438345	9.50545	2.6404	Strassenlauf	Flat run
1999	Kyburglauf	w	1952	47	W45	10	0.0439479	9.48092	2.63359	Strassenlauf	Flat run
1999	Kyburglauf	w	#VALUE!	#VALUE!	#VALUE!	10	0.0449468	9.27023	2.57506	Strassenlauf	Flat run
1999	Kyburglauf	w	1979	20	W20	10	0.0455694	9.14355	2.53988	Strassenlauf	Flat run
1999	Kyburglauf	w	1956	43	W40	10	0.0458044	9.09665	2.52685	Strassenlauf	Flat run
1999	Kyburglauf	w	1959	40	W40	10	0.0458773	9.08219	2.52283	Strassenlauf	Flat run
1999	Kyburglauf	w	1964	35	W35	10	0.0458958	9.07853	2.52181	Strassenlauf	Flat run
1999	Kyburglauf	w	1955	44	W40	10	0.0459618	9.0655	2.51819	Strassenlauf	Flat run
1999	Kyburglauf	w	1960	39	W35	10	0.0474028	8.78992	2.44164	Strassenlauf	Flat run
1999	Kyburglauf	w	1956	43	W40	10	0.0509213	8.18256	2.27293	Strassenlauf	Flat run
1999	Lausanne Marathon	m	1970	29	M25	10	0.0220914	19.8041	5.50113	Strassenlauf	Flat run
1999	Lausanne Marathon	m	1967	32	M30	10	0.022625	19.337	5.37139	Strassenlauf	Flat run
1999	Lausanne Marathon	m	1973	26	M25	10	0.0226725	19.2965	5.36015	Strassenlauf	Flat run
1999	Lausanne Marathon	m	1966	33	M30	10	0.0227894	19.1976	5.33266	Strassenlauf	Flat run
1999	Lausanne Marathon	m	1966	33	M30	10	0.0230602	18.9721	5.27003	Strassenlauf	Flat run
1999	Lausanne Marathon	m	1978	21	M20	10	0.0230903	18.9474	5.26316	Strassenlauf	Flat run
1999	Lausanne Marathon	m	1967	32	M30	10	0.0230926	18.9455	5.26263	Strassenlauf	Flat run
1999	Lausanne Marathon	m	1968	31	M30	10	0.0233634	18.7258	5.20162	Strassenlauf	Flat run
1999	Lausanne Marathon	m	1971	28	M25	10	0.0234398	18.6648	5.18467	Strassenlauf	Flat run
1999	Lausanne Marathon	m	1969	30	M30	10	0.0234954	18.6207	5.17241	Strassenlauf	Flat run
1999	Lausanne Marathon	m	1961	38	M35	10	0.023537	18.5877	5.16326	Strassenlauf	Flat run
1999	Lausanne Marathon	m	1958	41	M40	10	0.0237222	18.4426	5.12295	Strassenlauf	Flat run
1999	Lausanne Marathon	m	1978	21	M20	10	0.0238866	18.3157	5.0877	Strassenlauf	Flat run
1999	Lausanne Marathon	m	1969	30	M30	10	0.0240648	18.1801	5.05002	Strassenlauf	Flat run
1999	Lausanne Marathon	m	1964	35	M35	10	0.0241921	18.0844	5.02344	Strassenlauf	Flat run
1999	Lausanne Marathon	m	1976	23	M20	10	0.0242164	18.0662	5.0184	Strassenlauf	Flat run
1999	Lausanne Marathon	m	1959	40	M40	10	0.024235	18.0524	5.01457	Strassenlauf	Flat run
1999	Lausanne Marathon	m	1966	33	M30	10	0.0242488	18.0421	5.01169	Strassenlauf	Flat run
1999	Lausanne Marathon	m	1953	46	M45	10	0.024353	17.9649	4.99026	Strassenlauf	Flat run
1999	Lausanne Marathon	m	1969	30	M30	10	0.0245	17.8571	4.96032	Strassenlauf	Flat run
1999	Lausanne Marathon	m	1957	42	M40	10	0.0245521	17.8193	4.94979	Strassenlauf	Flat run
1999	Lausanne Marathon	m	1963	36	M35	10	0.0245683	17.8075	4.94653	Strassenlauf	Flat run
1999	Lausanne Marathon	m	1966	33	M30	10	0.0247419	17.6826	4.91182	Strassenlauf	Flat run
1999	Lausanne Marathon	m	1982	17	M18	10	0.0247824	17.6537	4.90379	Strassenlauf	Flat run
1999	Lausanne Marathon	m	1978	21	M20	10	0.0247917	17.6471	4.90196	Strassenlauf	Flat run
1999	Lausanne Marathon	m	1981	18	M18	10	0.024809	17.6347	4.89853	Strassenlauf	Flat run
1999	Lausanne Marathon	m	1952	47	M45	10	0.0248252	17.6232	4.89533	Strassenlauf	Flat run
1999	Lausanne Marathon	m	1958	41	M40	10	0.0248958	17.5732	4.88145	Strassenlauf	Flat run
1999	Lausanne Marathon	m	1958	41	M40	10	0.0249213	17.5553	4.87646	Strassenlauf	Flat run
1999	Lausanne Marathon	m	1982	17	M18	10	0.0249792	17.5146	4.86517	Strassenlauf	Flat run
1999	Lausanne Marathon	m	1966	33	M30	10	0.0250752	17.4475	4.84653	Strassenlauf	Flat run
1999	Lausanne Marathon	m	1954	45	M45	10	0.0250856	17.4403	4.84451	Strassenlauf	Flat run
1999	Lausanne Marathon	m	1968	31	M30	10	0.0251852	17.3713	4.82537	Strassenlauf	Flat run
1999	Lausanne Marathon	m	1972	27	M25	10	0.0252338	17.3379	4.81607	Strassenlauf	Flat run
1999	Lausanne Marathon	m	1966	33	M30	10	0.0252824	17.3045	4.80681	Strassenlauf	Flat run
1999	Lausanne Marathon	m	1962	37	M35	10	0.0252894	17.2998	4.80549	Strassenlauf	Flat run
1999	Lausanne Marathon	m	1963	36	M35	10	0.0254248	17.2076	4.7799	Strassenlauf	Flat run
1999	Lausanne Marathon	m	1973	26	M25	10	0.0255127	17.1483	4.76342	Strassenlauf	Flat run
1999	Lausanne Marathon	m	1972	27	M25	10	0.0255289	17.1374	4.76039	Strassenlauf	Flat run
1999	Lausanne Marathon	m	1967	32	M30	10	0.0255475	17.125	4.75694	Strassenlauf	Flat run
1999	Lausanne Marathon	m	1961	38	M35	10	0.0255949	17.0932	4.74812	Strassenlauf	Flat run
1999	Lausanne Marathon	m	1973	26	M25	10	0.0256505	17.0562	4.73784	Strassenlauf	Flat run
1999	Lausanne Marathon	m	1973	26	M25	10	0.0256736	17.0408	4.73357	Strassenlauf	Flat run
1999	Lausanne Marathon	m	1966	33	M30	10	0.0257141	17.014	4.72611	Strassenlauf	Flat run
1999	Lausanne Marathon	m	1981	18	M18	10	0.0258588	16.9188	4.69967	Strassenlauf	Flat run
1999	Lausanne Marathon	m	1960	39	M35	10	0.0259433	16.8637	4.68436	Strassenlauf	Flat run
1999	Lausanne Marathon	m	1965	34	M30	10	0.0260532	16.7925	4.66459	Strassenlauf	Flat run
1999	Lausanne Marathon	m	1977	22	M20	10	0.0260671	16.7836	4.66211	Strassenlauf	Flat run
1999	Lausanne Marathon	m	1966	33	M30	10	0.0260914	16.768	4.65777	Strassenlauf	Flat run
1999	Lausanne Marathon	m	1980	19	M18	10	0.0261632	16.722	4.64499	Strassenlauf	Flat run
1999	Lausanne Marathon	m	1972	27	M25	10	0.0261887	16.7057	4.64047	Strassenlauf	Flat run
1999	Lausanne Marathon	m	1953	46	M45	10	0.0262014	16.6976	4.63822	Strassenlauf	Flat run
1999	Lausanne Marathon	m	1957	42	M40	10	0.0263287	16.6168	4.61579	Strassenlauf	Flat run
1999	Lausanne Marathon	m	1978	21	M20	10	0.026331	16.6154	4.61538	Strassenlauf	Flat run
1999	Lausanne Marathon	m	1962	37	M35	10	0.0263391	16.6103	4.61396	Strassenlauf	Flat run
1999	Lausanne Marathon	m	1983	16	M18	10	0.0263704	16.5906	4.6085	Strassenlauf	Flat run
1999	Lausanne Marathon	m	1975	24	M20	10	0.0264479	16.5419	4.59498	Strassenlauf	Flat run
1999	Lausanne Marathon	m	1973	26	M25	10	0.0264745	16.5253	4.59036	Strassenlauf	Flat run
1999	Lausanne Marathon	m	1977	22	M20	10	0.0265278	16.4921	4.58115	Strassenlauf	Flat run
1999	Lausanne Marathon	m	1968	31	M30	10	0.0265637	16.4699	4.57496	Strassenlauf	Flat run
1999	Lausanne Marathon	m	1971	28	M25	10	0.0265741	16.4634	4.57317	Strassenlauf	Flat run
1999	Lausanne Marathon	m	1965	34	M30	10	0.0265972	16.4491	4.56919	Strassenlauf	Flat run
1999	Lausanne Marathon	m	1963	36	M35	10	0.0266019	16.4462	4.5684	Strassenlauf	Flat run
1999	Lausanne Marathon	m	1952	47	M45	10	0.0266273	16.4305	4.56403	Strassenlauf	Flat run
1999	Lausanne Marathon	m	1958	41	M40	10	0.0266898	16.392	4.55334	Strassenlauf	Flat run
1999	Lausanne Marathon	m	1980	19	M18	10	0.0267037	16.3835	4.55097	Strassenlauf	Flat run
1999	Lausanne Marathon	m	1955	44	M40	10	0.0267639	16.3467	4.54074	Strassenlauf	Flat run
1999	Lausanne Marathon	m	1971	28	M25	10	0.0267847	16.3339	4.53721	Strassenlauf	Flat run
1999	Lausanne Marathon	m	1966	33	M30	10	0.026794	16.3283	4.53564	Strassenlauf	Flat run
1999	Lausanne Marathon	m	1973	26	M25	10	0.0267986	16.3255	4.53485	Strassenlauf	Flat run
1999	Lausanne Marathon	m	1952	47	M45	10	0.0268333	16.3043	4.52899	Strassenlauf	Flat run
1999	Lausanne Marathon	m	1966	33	M30	10	0.0268877	16.2714	4.51982	Strassenlauf	Flat run
1999	Lausanne Marathon	m	1981	18	M18	10	0.0268935	16.2679	4.51885	Strassenlauf	Flat run
1999	Lausanne Marathon	m	1945	54	M50	10	0.0269016	16.263	4.51749	Strassenlauf	Flat run
1999	Lausanne Marathon	m	1965	34	M30	10	0.026912	16.2567	4.51574	Strassenlauf	Flat run
1999	Lausanne Marathon	m	1976	23	M20	10	0.0269664	16.2239	4.50663	Strassenlauf	Flat run
1999	Lausanne Marathon	m	1970	29	M25	10	0.0269757	16.2183	4.50508	Strassenlauf	Flat run
1999	Lausanne Marathon	m	1963	36	M35	10	0.0269826	16.2141	4.50392	Strassenlauf	Flat run
1999	Lausanne Marathon	m	1981	18	M18	10	0.0269942	16.2072	4.50199	Strassenlauf	Flat run
1999	Lausanne Marathon	m	1952	47	M45	10	0.0270012	16.203	4.50084	Strassenlauf	Flat run
1999	Lausanne Marathon	m	1951	48	M45	10	0.0270069	16.1995	4.49987	Strassenlauf	Flat run
1999	Lausanne Marathon	m	1961	38	M35	10	0.0270463	16.176	4.49332	Strassenlauf	Flat run
1999	Lausanne Marathon	m	1961	38	M35	10	0.0270891	16.1504	4.48622	Strassenlauf	Flat run
1999	Lausanne Marathon	m	1958	41	M40	10	0.0271551	16.1112	4.47532	Strassenlauf	Flat run
1999	Lausanne Marathon	m	1975	24	M20	10	0.0271748	16.0995	4.47208	Strassenlauf	Flat run
1999	Lausanne Marathon	m	1967	32	M30	10	0.0271806	16.0961	4.47113	Strassenlauf	Flat run
1999	Lausanne Marathon	m	1973	26	M25	10	0.0271852	16.0933	4.47037	Strassenlauf	Flat run
1999	Lausanne Marathon	m	1976	23	M20	10	0.0271863	16.0926	4.47018	Strassenlauf	Flat run
1999	Lausanne Marathon	m	1969	30	M30	10	0.0271898	16.0906	4.46961	Strassenlauf	Flat run
1999	Lausanne Marathon	m	1973	26	M25	10	0.027191	16.0899	4.46942	Strassenlauf	Flat run
1999	Lausanne Marathon	m	1959	40	M40	10	0.0271944	16.0878	4.46885	Strassenlauf	Flat run
1999	Lausanne Marathon	m	1966	33	M30	10	0.0272222	16.0714	4.46429	Strassenlauf	Flat run
1999	Lausanne Marathon	m	1964	35	M35	10	0.0272245	16.0701	4.46391	Strassenlauf	Flat run
1999	Lausanne Marathon	m	1972	27	M25	10	0.0272257	16.0694	4.46372	Strassenlauf	Flat run
1999	Lausanne Marathon	m	1964	35	M35	10	0.0272373	16.0626	4.46182	Strassenlauf	Flat run
1999	Lausanne Marathon	m	1954	45	M45	10	0.0272465	16.0571	4.4603	Strassenlauf	Flat run
1999	Lausanne Marathon	m	1952	47	M45	10	0.0272639	16.0469	4.45746	Strassenlauf	Flat run
1999	Lausanne Marathon	m	1955	44	M40	10	0.027265	16.0462	4.45727	Strassenlauf	Flat run
1999	Lausanne Marathon	m	1957	42	M40	10	0.0272824	16.036	4.45444	Strassenlauf	Flat run
1999	Lausanne Marathon	m	1968	31	M30	10	0.027287	16.0333	4.45368	Strassenlauf	Flat run
1999	Lausanne Marathon	m	1970	29	M25	10	0.0272998	16.0258	4.4516	Strassenlauf	Flat run
1999	Lausanne Marathon	m	1956	43	M40	10	0.0273345	16.0054	4.44595	Strassenlauf	Flat run
1999	Lausanne Marathon	m	1951	48	M45	10	0.0274167	15.9574	4.43262	Strassenlauf	Flat run
1999	Lausanne Marathon	m	1962	37	M35	10	0.0274468	15.94	4.42776	Strassenlauf	Flat run
1999	Lausanne Marathon	m	1970	29	M25	10	0.0274502	15.9379	4.4272	Strassenlauf	Flat run
1999	Lausanne Marathon	m	1968	31	M30	10	0.0274815	15.9198	4.42217	Strassenlauf	Flat run
1999	Lausanne Marathon	m	1959	40	M40	10	0.0274919	15.9138	4.42049	Strassenlauf	Flat run
1999	Lausanne Marathon	m	1973	26	M25	10	0.0275556	15.877	4.41028	Strassenlauf	Flat run
1999	Lausanne Marathon	m	1975	24	M20	10	0.0275579	15.8757	4.40991	Strassenlauf	Flat run
1999	Lausanne Marathon	m	1972	27	M25	10	0.0275729	15.867	4.40751	Strassenlauf	Flat run
1999	Lausanne Marathon	m	1976	23	M20	10	0.0276042	15.8491	4.40252	Strassenlauf	Flat run
1999	Lausanne Marathon	m	1977	22	M20	10	0.0276921	15.7987	4.38853	Strassenlauf	Flat run
1999	Lausanne Marathon	m	1971	28	M25	10	0.0277002	15.7941	4.38725	Strassenlauf	Flat run
1999	Lausanne Marathon	m	1967	32	M30	10	0.0277049	15.7915	4.38651	Strassenlauf	Flat run
1999	Lausanne Marathon	m	1954	45	M45	10	0.0277361	15.7737	4.38157	Strassenlauf	Flat run
1999	Lausanne Marathon	m	1978	21	M20	10	0.0277546	15.7631	4.37865	Strassenlauf	Flat run
1999	Lausanne Marathon	m	1967	32	M30	10	0.0277546	15.7631	4.37865	Strassenlauf	Flat run
1999	Lausanne Marathon	m	1966	33	M30	10	0.0277986	15.7382	4.37172	Strassenlauf	Flat run
1999	Lausanne Marathon	m	1956	43	M40	10	0.0278461	15.7114	4.36427	Strassenlauf	Flat run
1999	Lausanne Marathon	m	1973	26	M25	10	0.0278484	15.7101	4.36391	Strassenlauf	Flat run
1999	Lausanne Marathon	m	1954	45	M45	10	0.0278831	15.6905	4.35847	Strassenlauf	Flat run
1999	Lausanne Marathon	m	1977	22	M20	10	0.0279225	15.6684	4.35233	Strassenlauf	Flat run
1999	Lausanne Marathon	m	1955	44	M40	10	0.0279306	15.6638	4.35107	Strassenlauf	Flat run
1999	Lausanne Marathon	m	1973	26	M25	10	0.027956	15.6496	4.34711	Strassenlauf	Flat run
1999	Lausanne Marathon	m	1984	15	M18	10	0.0279757	15.6386	4.34405	Strassenlauf	Flat run
1999	Lausanne Marathon	m	1982	17	M18	10	0.027978	15.6373	4.34369	Strassenlauf	Flat run
1999	Lausanne Marathon	m	1981	18	M18	10	0.0279815	15.6353	4.34315	Strassenlauf	Flat run
1999	Lausanne Marathon	m	1971	28	M25	10	0.0279919	15.6295	4.34153	Strassenlauf	Flat run
1999	Lausanne Marathon	m	1960	39	M35	10	0.0281053	15.5664	4.32401	Strassenlauf	Flat run
1999	Lausanne Marathon	m	1976	23	M20	10	0.0281377	15.5485	4.31903	Strassenlauf	Flat run
1999	Lausanne Marathon	m	1968	31	M30	10	0.0281678	15.5319	4.31442	Strassenlauf	Flat run
1999	Lausanne Marathon	m	1970	29	M25	10	0.0281725	15.5294	4.31371	Strassenlauf	Flat run
1999	Lausanne Marathon	m	1982	17	M18	10	0.0282303	15.4975	4.30487	Strassenlauf	Flat run
1999	Lausanne Marathon	m	1941	58	M55	10	0.0282326	15.4962	4.30451	Strassenlauf	Flat run
1999	Lausanne Marathon	m	1984	15	M18	10	0.0282477	15.488	4.30222	Strassenlauf	Flat run
1999	Lausanne Marathon	m	1953	46	M45	10	0.0283194	15.4487	4.29132	Strassenlauf	Flat run
1999	Lausanne Marathon	m	1974	25	M25	10	0.0283576	15.4279	4.28554	Strassenlauf	Flat run
1999	Lausanne Marathon	m	1960	39	M35	10	0.0283704	15.421	4.28362	Strassenlauf	Flat run
1999	Lausanne Marathon	m	1948	51	M50	10	0.0284005	15.4047	4.27908	Strassenlauf	Flat run
1999	Lausanne Marathon	m	1967	32	M30	10	0.0284549	15.3752	4.2709	Strassenlauf	Flat run
1999	Lausanne Marathon	m	1974	25	M25	10	0.0284595	15.3727	4.2702	Strassenlauf	Flat run
1999	Lausanne Marathon	m	1957	42	M40	10	0.0284606	15.3721	4.27003	Strassenlauf	Flat run
1999	Lausanne Marathon	m	1964	35	M35	10	0.028485	15.359	4.26638	Strassenlauf	Flat run
1999	Lausanne Marathon	m	1949	50	M50	10	0.0284861	15.3584	4.26621	Strassenlauf	Flat run
1999	Lausanne Marathon	m	1968	31	M30	10	0.0285255	15.3372	4.26033	Strassenlauf	Flat run
1999	Lausanne Marathon	m	1970	29	M25	10	0.0285451	15.3266	4.25739	Strassenlauf	Flat run
1999	Lausanne Marathon	m	1963	36	M35	10	0.0286181	15.2876	4.24654	Strassenlauf	Flat run
1999	Lausanne Marathon	m	1972	27	M25	10	0.0286505	15.2703	4.24174	Strassenlauf	Flat run
1999	Lausanne Marathon	m	1969	30	M30	10	0.0286528	15.269	4.2414	Strassenlauf	Flat run
1999	Lausanne Marathon	m	1968	31	M30	10	0.0287326	15.2266	4.22961	Strassenlauf	Flat run
1999	Lausanne Marathon	m	1971	28	M25	10	0.0288009	15.1905	4.21958	Strassenlauf	Flat run
1999	Lausanne Marathon	m	1980	19	M18	10	0.0288299	15.1752	4.21534	Strassenlauf	Flat run
1999	Lausanne Marathon	m	1947	52	M50	10	0.0288576	15.1606	4.21129	Strassenlauf	Flat run
1999	Lausanne Marathon	m	1951	48	M45	10	0.0288634	15.1576	4.21044	Strassenlauf	Flat run
1999	Lausanne Marathon	m	1944	55	M55	10	0.0288854	15.1461	4.20724	Strassenlauf	Flat run
1999	Lausanne Marathon	m	1968	31	M30	10	0.0288993	15.1388	4.20521	Strassenlauf	Flat run
1999	Lausanne Marathon	m	1957	42	M40	10	0.0289051	15.1357	4.20437	Strassenlauf	Flat run
1999	Lausanne Marathon	m	1962	37	M35	10	0.028912	15.1321	4.20336	Strassenlauf	Flat run
1999	Lausanne Marathon	m	1980	19	M18	10	0.0289132	15.1315	4.20319	Strassenlauf	Flat run
1999	Lausanne Marathon	m	1971	28	M25	10	0.0289803	15.0964	4.19346	Strassenlauf	Flat run
1999	Lausanne Marathon	m	1951	48	M45	10	0.0289815	15.0958	4.19329	Strassenlauf	Flat run
1999	Lausanne Marathon	m	1961	38	M35	10	0.0289873	15.0928	4.19245	Strassenlauf	Flat run
1999	Lausanne Marathon	m	1969	30	M30	10	0.0289931	15.0898	4.19162	Strassenlauf	Flat run
1999	Lausanne Marathon	m	1957	42	M40	10	0.0290405	15.0652	4.18477	Strassenlauf	Flat run
1999	Lausanne Marathon	m	1980	19	M18	10	0.0290741	15.0478	4.17994	Strassenlauf	Flat run
1999	Lausanne Marathon	m	1964	35	M35	10	0.0290741	15.0478	4.17994	Strassenlauf	Flat run
1999	Lausanne Marathon	m	1962	37	M35	10	0.0290799	15.0448	4.1791	Strassenlauf	Flat run
1999	Lausanne Marathon	m	1955	44	M40	10	0.0290891	15.04	4.17777	Strassenlauf	Flat run
1999	Lausanne Marathon	m	1957	42	M40	10	0.0290914	15.0388	4.17744	Strassenlauf	Flat run
1999	Lausanne Marathon	m	1975	24	M20	10	0.0291285	15.0197	4.17213	Strassenlauf	Flat run
1999	Lausanne Marathon	m	1965	34	M30	10	0.0291366	15.0155	4.17097	Strassenlauf	Flat run
1999	Lausanne Marathon	m	1963	36	M35	10	0.0291412	15.0131	4.17031	Strassenlauf	Flat run
1999	Lausanne Marathon	m	1962	37	M35	10	0.029184	14.9911	4.16419	Strassenlauf	Flat run
1999	Lausanne Marathon	m	1963	36	M35	10	0.0291944	14.9857	4.1627	Strassenlauf	Flat run
1999	Lausanne Marathon	m	1978	21	M20	10	0.0292095	14.978	4.16056	Strassenlauf	Flat run
1999	Lausanne Marathon	m	1945	54	M50	10	0.0292164	14.9744	4.15957	Strassenlauf	Flat run
1999	Lausanne Marathon	m	1953	46	M45	10	0.0292326	14.9661	4.15726	Strassenlauf	Flat run
1999	Lausanne Marathon	m	1977	22	M20	10	0.0292407	14.962	4.15611	Strassenlauf	Flat run
1999	Lausanne Marathon	m	1972	27	M25	10	0.0292882	14.9378	4.14938	Strassenlauf	Flat run
1999	Lausanne Marathon	m	1956	43	M40	10	0.029316	14.9236	4.14545	Strassenlauf	Flat run
1999	Lausanne Marathon	m	1962	37	M35	10	0.0293171	14.923	4.14528	Strassenlauf	Flat run
1999	Lausanne Marathon	m	1959	40	M40	10	0.0293322	14.9154	4.14316	Strassenlauf	Flat run
1999	Lausanne Marathon	m	1962	37	M35	10	0.0293958	14.8831	4.13418	Strassenlauf	Flat run
1999	Lausanne Marathon	m	1955	44	M40	10	0.0293958	14.8831	4.13418	Strassenlauf	Flat run
1999	Lausanne Marathon	m	1962	37	M35	10	0.029412	14.8749	4.13191	Strassenlauf	Flat run
1999	Lausanne Marathon	m	1960	39	M35	10	0.0294294	14.8661	4.12947	Strassenlauf	Flat run
1999	Lausanne Marathon	m	1964	35	M35	10	0.0294387	14.8614	4.12817	Strassenlauf	Flat run
1999	Lausanne Marathon	m	1984	15	M18	10	0.0294502	14.8556	4.12655	Strassenlauf	Flat run
1999	Lausanne Marathon	m	1980	19	M18	10	0.0295289	14.816	4.11555	Strassenlauf	Flat run
1999	Lausanne Marathon	m	1970	29	M25	10	0.0295475	14.8067	4.11297	Strassenlauf	Flat run
1999	Lausanne Marathon	m	1953	46	M45	10	0.0295694	14.7957	4.10991	Strassenlauf	Flat run
1999	Lausanne Marathon	m	1980	19	M18	10	0.0295706	14.7951	4.10975	Strassenlauf	Flat run
1999	Lausanne Marathon	m	1960	39	M35	10	0.0295914	14.7847	4.10686	Strassenlauf	Flat run
1999	Lausanne Marathon	m	1951	48	M45	10	0.0296007	14.7801	4.10557	Strassenlauf	Flat run
1999	Lausanne Marathon	m	1963	36	M35	10	0.0296134	14.7737	4.10381	Strassenlauf	Flat run
1999	Lausanne Marathon	m	1970	29	M25	10	0.0296435	14.7587	4.09964	Strassenlauf	Flat run
1999	Lausanne Marathon	m	1958	41	M40	10	0.0296794	14.7409	4.09468	Strassenlauf	Flat run
1999	Lausanne Marathon	m	1982	17	M18	10	0.0296956	14.7328	4.09245	Strassenlauf	Flat run
1999	Lausanne Marathon	m	1970	29	M25	10	0.0296991	14.7311	4.09197	Strassenlauf	Flat run
1999	Lausanne Marathon	m	1983	16	M18	10	0.0297106	14.7254	4.09038	Strassenlauf	Flat run
1999	Lausanne Marathon	m	1962	37	M35	10	0.0297338	14.7139	4.08719	Strassenlauf	Flat run
1999	Lausanne Marathon	m	1970	29	M25	10	0.0297523	14.7047	4.08465	Strassenlauf	Flat run
1999	Lausanne Marathon	m	1941	58	M55	10	0.0297639	14.699	4.08306	Strassenlauf	Flat run
1999	Lausanne Marathon	m	1967	32	M30	10	0.0297697	14.6962	4.08227	Strassenlauf	Flat run
1999	Lausanne Marathon	m	1957	42	M40	10	0.029794	14.6842	4.07894	Strassenlauf	Flat run
1999	Lausanne Marathon	m	1959	40	M40	10	0.0298056	14.6785	4.07735	Strassenlauf	Flat run
1999	Lausanne Marathon	m	1957	42	M40	10	0.0298299	14.6665	4.07403	Strassenlauf	Flat run
1999	Lausanne Marathon	m	1971	28	M25	10	0.0298322	14.6654	4.07371	Strassenlauf	Flat run
1999	Lausanne Marathon	m	1951	48	M45	10	0.0298495	14.6568	4.07135	Strassenlauf	Flat run
1999	Lausanne Marathon	m	1967	32	M30	10	0.0298738	14.6449	4.06803	Strassenlauf	Flat run
1999	Lausanne Marathon	m	1951	48	M45	10	0.0298831	14.6404	4.06677	Strassenlauf	Flat run
1999	Lausanne Marathon	m	1971	28	M25	10	0.0299213	14.6217	4.06158	Strassenlauf	Flat run
1999	Lausanne Marathon	m	1945	54	M50	10	0.0299537	14.6059	4.05719	Strassenlauf	Flat run
1999	Lausanne Marathon	m	1966	33	M30	10	0.029956	14.6047	4.05687	Strassenlauf	Flat run
1999	Lausanne Marathon	m	1964	35	M35	10	0.0299572	14.6042	4.05672	Strassenlauf	Flat run
1999	Lausanne Marathon	m	1963	36	M35	10	0.0299618	14.6019	4.05609	Strassenlauf	Flat run
1999	Lausanne Marathon	m	1964	35	M35	10	0.030044	14.562	4.045	Strassenlauf	Flat run
1999	Lausanne Marathon	m	1983	16	M18	10	0.0300463	14.5609	4.04468	Strassenlauf	Flat run
1999	Lausanne Marathon	m	1958	41	M40	10	0.0300544	14.5569	4.04359	Strassenlauf	Flat run
1999	Lausanne Marathon	m	1969	30	M30	10	0.030059	14.5547	4.04297	Strassenlauf	Flat run
1999	Lausanne Marathon	m	1944	55	M55	10	0.0300868	14.5413	4.03924	Strassenlauf	Flat run
1999	Lausanne Marathon	m	1956	43	M40	10	0.0301007	14.5345	4.03737	Strassenlauf	Flat run
1999	Lausanne Marathon	m	1976	23	M20	10	0.0301042	14.5329	4.03691	Strassenlauf	Flat run
1999	Lausanne Marathon	m	1976	23	M20	10	0.0301308	14.52	4.03334	Strassenlauf	Flat run
1999	Lausanne Marathon	m	1962	37	M35	10	0.0301343	14.5184	4.03288	Strassenlauf	Flat run
1999	Lausanne Marathon	m	1968	31	M30	10	0.0301701	14.5011	4.02808	Strassenlauf	Flat run
1999	Lausanne Marathon	m	1953	46	M45	10	0.0301852	14.4939	4.02607	Strassenlauf	Flat run
1999	Lausanne Marathon	m	1955	44	M40	10	0.0301956	14.4889	4.02468	Strassenlauf	Flat run
1999	Lausanne Marathon	m	1951	48	M45	10	0.0302118	14.4811	4.02253	Strassenlauf	Flat run
1999	Lausanne Marathon	m	1974	25	M25	10	0.0302477	14.4639	4.01775	Strassenlauf	Flat run
1999	Lausanne Marathon	m	1965	34	M30	10	0.0302778	14.4495	4.01376	Strassenlauf	Flat run
1999	Lausanne Marathon	m	1984	15	M18	10	0.0302836	14.4468	4.01299	Strassenlauf	Flat run
1999	Lausanne Marathon	m	1984	15	M18	10	0.0303137	14.4324	4.00901	Strassenlauf	Flat run
1999	Lausanne Marathon	m	1968	31	M30	10	0.0303218	14.4286	4.00794	Strassenlauf	Flat run
1999	Lausanne Marathon	m	1974	25	M25	10	0.030331	14.4242	4.00672	Strassenlauf	Flat run
1999	Lausanne Marathon	m	1984	15	M18	10	0.0303368	14.4214	4.00595	Strassenlauf	Flat run
1999	Lausanne Marathon	m	1970	29	M25	10	0.0303623	14.4093	4.00259	Strassenlauf	Flat run
1999	Lausanne Marathon	m	1972	27	M25	10	0.0303657	14.4077	4.00213	Strassenlauf	Flat run
1999	Lausanne Marathon	m	1963	36	M35	10	0.0303796	14.4011	4.0003	Strassenlauf	Flat run
1999	Lausanne Marathon	m	1978	21	M20	10	0.0304155	14.3841	3.99559	Strassenlauf	Flat run
1999	Lausanne Marathon	m	1947	52	M50	10	0.0304421	14.3715	3.99209	Strassenlauf	Flat run
1999	Lausanne Marathon	m	1961	38	M35	10	0.0304456	14.3699	3.99164	Strassenlauf	Flat run
1999	Lausanne Marathon	m	#VALUE!	#VALUE!	#VALUE!	10	0.0304456	14.3699	3.99164	Strassenlauf	Flat run
1999	Lausanne Marathon	m	1972	27	M25	10	0.0304803	14.3535	3.98709	Strassenlauf	Flat run
1999	Lausanne Marathon	m	1948	51	M50	10	0.0304861	14.3508	3.98633	Strassenlauf	Flat run
1999	Lausanne Marathon	m	1982	17	M18	10	0.0304931	14.3475	3.98542	Strassenlauf	Flat run
1999	Lausanne Marathon	m	1944	55	M55	10	0.0305058	14.3415	3.98376	Strassenlauf	Flat run
1999	Lausanne Marathon	m	1969	30	M30	10	0.0305104	14.3394	3.98316	Strassenlauf	Flat run
1999	Lausanne Marathon	m	1973	26	M25	10	0.0305405	14.3252	3.97923	Strassenlauf	Flat run
1999	Lausanne Marathon	m	1970	29	M25	10	0.0305567	14.3176	3.97712	Strassenlauf	Flat run
1999	Lausanne Marathon	m	1959	40	M40	10	0.0305567	14.3176	3.97712	Strassenlauf	Flat run
1999	Lausanne Marathon	m	1969	30	M30	10	0.0305775	14.3079	3.97441	Strassenlauf	Flat run
1999	Lausanne Marathon	m	1970	29	M25	10	0.0305799	14.3068	3.97411	Strassenlauf	Flat run
1999	Lausanne Marathon	m	1971	28	M25	10	0.0306169	14.2895	3.9693	Strassenlauf	Flat run
1999	Lausanne Marathon	m	1983	16	M18	10	0.0306435	14.2771	3.96586	Strassenlauf	Flat run
1999	Lausanne Marathon	m	1959	40	M40	10	0.0306551	14.2717	3.96436	Strassenlauf	Flat run
1999	Lausanne Marathon	m	1969	30	M30	10	0.0306921	14.2545	3.95957	Strassenlauf	Flat run
1999	Lausanne Marathon	m	1974	25	M25	10	0.0306968	14.2523	3.95898	Strassenlauf	Flat run
1999	Lausanne Marathon	m	1972	27	M25	10	0.0306968	14.2523	3.95898	Strassenlauf	Flat run
1999	Lausanne Marathon	m	1983	16	M18	10	0.0306991	14.2512	3.95868	Strassenlauf	Flat run
1999	Lausanne Marathon	m	1975	24	M20	10	0.0307176	14.2427	3.95629	Strassenlauf	Flat run
1999	Lausanne Marathon	m	1983	16	M18	10	0.0307292	14.2373	3.9548	Strassenlauf	Flat run
1999	Lausanne Marathon	m	1961	38	M35	10	0.0307535	14.226	3.95168	Strassenlauf	Flat run
1999	Lausanne Marathon	m	1973	26	M25	10	0.0307801	14.2137	3.94826	Strassenlauf	Flat run
1999	Lausanne Marathon	m	1968	31	M30	10	0.0308009	14.2041	3.94559	Strassenlauf	Flat run
1999	Lausanne Marathon	m	1983	16	M18	10	0.0308137	14.1982	3.94396	Strassenlauf	Flat run
1999	Lausanne Marathon	m	1964	35	M35	10	0.0308148	14.1977	3.94381	Strassenlauf	Flat run
1999	Lausanne Marathon	m	1982	17	M18	10	0.0308183	14.1961	3.94337	Strassenlauf	Flat run
1999	Lausanne Marathon	m	1982	17	M18	10	0.0308252	14.1929	3.94248	Strassenlauf	Flat run
1999	Lausanne Marathon	m	1983	16	M18	10	0.030831	14.1903	3.94174	Strassenlauf	Flat run
1999	Lausanne Marathon	m	1953	46	M45	10	0.030838	14.1871	3.94085	Strassenlauf	Flat run
1999	Lausanne Marathon	m	1984	15	M18	10	0.0308553	14.1791	3.93863	Strassenlauf	Flat run
1999	Lausanne Marathon	m	1963	36	M35	10	0.0308588	14.1775	3.93819	Strassenlauf	Flat run
1999	Lausanne Marathon	m	1944	55	M55	10	0.03086	14.1769	3.93804	Strassenlauf	Flat run
1999	Lausanne Marathon	m	1967	32	M30	10	0.0308669	14.1738	3.93716	Strassenlauf	Flat run
1999	Lausanne Marathon	m	1969	30	M30	10	0.0308692	14.1727	3.93686	Strassenlauf	Flat run
1999	Lausanne Marathon	m	1936	63	M60	10	0.0308738	14.1706	3.93627	Strassenlauf	Flat run
1999	Lausanne Marathon	m	1978	21	M20	10	0.03089	14.1631	3.93421	Strassenlauf	Flat run
1999	Lausanne Marathon	m	1962	37	M35	10	0.0308947	14.161	3.93362	Strassenlauf	Flat run
1999	Lausanne Marathon	m	1958	41	M40	10	0.0309201	14.1494	3.93038	Strassenlauf	Flat run
1999	Lausanne Marathon	m	1950	49	M45	10	0.0309363	14.1419	3.92832	Strassenlauf	Flat run
1999	Lausanne Marathon	m	1975	24	M20	10	0.0309699	14.1266	3.92406	Strassenlauf	Flat run
1999	Lausanne Marathon	m	1965	34	M30	10	0.030985	14.1198	3.92215	Strassenlauf	Flat run
1999	Lausanne Marathon	m	1951	48	M45	10	0.0309896	14.1176	3.92157	Strassenlauf	Flat run
1999	Lausanne Marathon	m	1980	19	M18	10	0.0309988	14.1134	3.9204	Strassenlauf	Flat run
1999	Lausanne Marathon	m	1959	40	M40	10	0.0310012	14.1124	3.9201	Strassenlauf	Flat run
1999	Lausanne Marathon	m	1974	25	M25	10	0.0310266	14.1008	3.91689	Strassenlauf	Flat run
1999	Lausanne Marathon	m	1969	30	M30	10	0.0310428	14.0934	3.91484	Strassenlauf	Flat run
1999	Lausanne Marathon	m	1961	38	M35	10	0.0310556	14.0877	3.91324	Strassenlauf	Flat run
1999	Lausanne Marathon	m	1964	35	M35	10	0.0311053	14.0651	3.90698	Strassenlauf	Flat run
1999	Lausanne Marathon	m	1981	18	M18	10	0.0311331	14.0526	3.90349	Strassenlauf	Flat run
1999	Lausanne Marathon	m	1960	39	M35	10	0.0311366	14.051	3.90306	Strassenlauf	Flat run
1999	Lausanne Marathon	m	1975	24	M20	10	0.031169	14.0364	3.899	Strassenlauf	Flat run
1999	Lausanne Marathon	m	1969	30	M30	10	0.0311748	14.0338	3.89827	Strassenlauf	Flat run
1999	Lausanne Marathon	m	1962	37	M35	10	0.0311829	14.0301	3.89726	Strassenlauf	Flat run
1999	Lausanne Marathon	m	1966	33	M30	10	0.0311933	14.0255	3.89596	Strassenlauf	Flat run
1999	Lausanne Marathon	m	1956	43	M40	10	0.0312037	14.0208	3.89466	Strassenlauf	Flat run
1999	Lausanne Marathon	m	1968	31	M30	10	0.0312072	14.0192	3.89423	Strassenlauf	Flat run
1999	Lausanne Marathon	m	1975	24	M20	10	0.0312083	14.0187	3.89408	Strassenlauf	Flat run
1999	Lausanne Marathon	m	1964	35	M35	10	0.0312083	14.0187	3.89408	Strassenlauf	Flat run
1999	Lausanne Marathon	m	1963	36	M35	10	0.031213	14.0166	3.8935	Strassenlauf	Flat run
1999	Lausanne Marathon	m	1960	39	M35	10	0.0312187	14.014	3.89278	Strassenlauf	Flat run
1999	Lausanne Marathon	m	1977	22	M20	10	0.031235	14.0067	3.89076	Strassenlauf	Flat run
1999	Lausanne Marathon	m	1958	41	M40	10	0.0312558	13.9974	3.88817	Strassenlauf	Flat run
1999	Lausanne Marathon	m	1963	36	M35	10	0.0312581	13.9964	3.88788	Strassenlauf	Flat run
1999	Lausanne Marathon	m	1972	27	M25	10	0.0312627	13.9943	3.88731	Strassenlauf	Flat run
1999	Lausanne Marathon	m	1959	40	M40	10	0.0312766	13.9881	3.88558	Strassenlauf	Flat run
1999	Lausanne Marathon	m	1952	47	M45	10	0.0312801	13.9865	3.88515	Strassenlauf	Flat run
1999	Lausanne Marathon	m	1960	39	M35	10	0.031294	13.9803	3.88342	Strassenlauf	Flat run
1999	Lausanne Marathon	m	1944	55	M55	10	0.0313079	13.9741	3.8817	Strassenlauf	Flat run
1999	Lausanne Marathon	m	1970	29	M25	10	0.0313218	13.9679	3.87998	Strassenlauf	Flat run
1999	Lausanne Marathon	m	1952	47	M45	10	0.031331	13.9638	3.87883	Strassenlauf	Flat run
1999	Lausanne Marathon	m	1961	38	M35	10	0.0313461	13.9571	3.87697	Strassenlauf	Flat run
1999	Lausanne Marathon	m	1960	39	M35	10	0.0313646	13.9489	3.87468	Strassenlauf	Flat run
1999	Lausanne Marathon	m	1982	17	M18	10	0.0313877	13.9386	3.87182	Strassenlauf	Flat run
1999	Lausanne Marathon	m	1966	33	M30	10	0.0314456	13.9129	3.8647	Strassenlauf	Flat run
1999	Lausanne Marathon	m	1969	30	M30	10	0.0314687	13.9027	3.86186	Strassenlauf	Flat run
1999	Lausanne Marathon	m	1961	38	M35	10	0.0314722	13.9011	3.86143	Strassenlauf	Flat run
1999	Lausanne Marathon	m	1955	44	M40	10	0.0314815	13.8971	3.86029	Strassenlauf	Flat run
1999	Lausanne Marathon	m	1975	24	M20	10	0.0314942	13.8914	3.85873	Strassenlauf	Flat run
1999	Lausanne Marathon	m	1950	49	M45	10	0.0315023	13.8879	3.85774	Strassenlauf	Flat run
1999	Lausanne Marathon	m	1964	35	M35	10	0.0315208	13.8797	3.85547	Strassenlauf	Flat run
1999	Lausanne Marathon	m	1976	23	M20	10	0.0315289	13.8761	3.85448	Strassenlauf	Flat run
1999	Lausanne Marathon	m	1954	45	M45	10	0.0315509	13.8665	3.8518	Strassenlauf	Flat run
1999	Lausanne Marathon	m	1984	15	M18	10	0.0315521	13.866	3.85166	Strassenlauf	Flat run
1999	Lausanne Marathon	m	1972	27	M25	10	0.0315637	13.8609	3.85024	Strassenlauf	Flat run
1999	Lausanne Marathon	m	1973	26	M25	10	0.0315891	13.8497	3.84714	Strassenlauf	Flat run
1999	Lausanne Marathon	m	1983	16	M18	10	0.0315949	13.8472	3.84644	Strassenlauf	Flat run
1999	Lausanne Marathon	m	1949	50	M50	10	0.0316042	13.8431	3.84531	Strassenlauf	Flat run
1999	Lausanne Marathon	m	1966	33	M30	10	0.0316296	13.832	3.84221	Strassenlauf	Flat run
1999	Lausanne Marathon	m	1957	42	M40	10	0.0316319	13.831	3.84193	Strassenlauf	Flat run
1999	Lausanne Marathon	m	1949	50	M50	10	0.0316331	13.8304	3.84179	Strassenlauf	Flat run
1999	Lausanne Marathon	m	1965	34	M30	10	0.0316366	13.8289	3.84137	Strassenlauf	Flat run
1999	Lausanne Marathon	m	1968	31	M30	10	0.0316551	13.8208	3.83912	Strassenlauf	Flat run
1999	Lausanne Marathon	m	1969	30	M30	10	0.0317211	13.7921	3.83114	Strassenlauf	Flat run
1999	Lausanne Marathon	m	1949	50	M50	10	0.0317292	13.7886	3.83016	Strassenlauf	Flat run
1999	Lausanne Marathon	m	1960	39	M35	10	0.0317303	13.7881	3.83002	Strassenlauf	Flat run
1999	Lausanne Marathon	m	1964	35	M35	10	0.0318009	13.7575	3.82152	Strassenlauf	Flat run
1999	Lausanne Marathon	m	1956	43	M40	10	0.0318426	13.7395	3.81652	Strassenlauf	Flat run
1999	Lausanne Marathon	m	1964	35	M35	10	0.0318437	13.739	3.81638	Strassenlauf	Flat run
1999	Lausanne Marathon	m	1955	44	M40	10	0.0318588	13.7325	3.81458	Strassenlauf	Flat run
1999	Lausanne Marathon	m	1961	38	M35	10	0.0318611	13.7315	3.8143	Strassenlauf	Flat run
1999	Lausanne Marathon	m	1966	33	M30	10	0.0318704	13.7275	3.81319	Strassenlauf	Flat run
1999	Lausanne Marathon	m	1956	43	M40	10	0.0318715	13.727	3.81305	Strassenlauf	Flat run
1999	Lausanne Marathon	m	1968	31	M30	10	0.0319213	13.7056	3.80711	Strassenlauf	Flat run
1999	Lausanne Marathon	m	1956	43	M40	10	0.0319433	13.6961	3.80449	Strassenlauf	Flat run
1999	Lausanne Marathon	m	1966	33	M30	10	0.0319583	13.6897	3.80269	Strassenlauf	Flat run
1999	Lausanne Marathon	m	1973	26	M25	10	0.0319664	13.6862	3.80173	Strassenlauf	Flat run
1999	Lausanne Marathon	m	1961	38	M35	10	0.0319942	13.6743	3.79843	Strassenlauf	Flat run
1999	Lausanne Marathon	m	1980	19	M18	10	0.0319977	13.6729	3.79802	Strassenlauf	Flat run
1999	Lausanne Marathon	m	1948	51	M50	10	0.032037	13.6561	3.79335	Strassenlauf	Flat run
1999	Lausanne Marathon	m	1956	43	M40	10	0.0320394	13.6551	3.79308	Strassenlauf	Flat run
1999	Lausanne Marathon	m	1969	30	M30	10	0.0320405	13.6546	3.79294	Strassenlauf	Flat run
1999	Lausanne Marathon	m	1963	36	M35	10	0.0320417	13.6541	3.7928	Strassenlauf	Flat run
1999	Lausanne Marathon	m	1985	14	M18	10	0.0320752	13.6398	3.78884	Strassenlauf	Flat run
1999	Lausanne Marathon	m	1952	47	M45	10	0.0321134	13.6236	3.78433	Strassenlauf	Flat run
1999	Lausanne Marathon	m	1962	37	M35	10	0.0321331	13.6152	3.78201	Strassenlauf	Flat run
1999	Lausanne Marathon	m	1961	38	M35	10	0.0321539	13.6064	3.77956	Strassenlauf	Flat run
1999	Lausanne Marathon	m	1943	56	M55	10	0.0322245	13.5766	3.77128	Strassenlauf	Flat run
1999	Lausanne Marathon	m	1973	26	M25	10	0.0322477	13.5669	3.76857	Strassenlauf	Flat run
1999	Lausanne Marathon	m	1967	32	M30	10	0.0323368	13.5295	3.75819	Strassenlauf	Flat run
1999	Lausanne Marathon	m	1955	44	M40	10	0.0323495	13.5242	3.75671	Strassenlauf	Flat run
1999	Lausanne Marathon	m	1941	58	M55	10	0.03239	13.5072	3.75201	Strassenlauf	Flat run
1999	Lausanne Marathon	m	1961	38	M35	10	0.0323958	13.5048	3.75134	Strassenlauf	Flat run
1999	Lausanne Marathon	m	1982	17	M18	10	0.0324005	13.5029	3.7508	Strassenlauf	Flat run
1999	Lausanne Marathon	m	1945	54	M50	10	0.0324051	13.501	3.75027	Strassenlauf	Flat run
1999	Lausanne Marathon	m	1967	32	M30	10	0.0324178	13.4957	3.7488	Strassenlauf	Flat run
1999	Lausanne Marathon	m	1960	39	M35	10	0.0324398	13.4865	3.74625	Strassenlauf	Flat run
1999	Lausanne Marathon	m	1983	16	M18	10	0.0324502	13.4822	3.74505	Strassenlauf	Flat run
1999	Lausanne Marathon	m	1981	18	M18	10	0.0324572	13.4793	3.74425	Strassenlauf	Flat run
1999	Lausanne Marathon	m	1965	34	M30	10	0.0325058	13.4591	3.73865	Strassenlauf	Flat run
1999	Lausanne Marathon	m	1966	33	M30	10	0.0325139	13.4558	3.73772	Strassenlauf	Flat run
1999	Lausanne Marathon	m	1961	38	M35	10	0.0325451	13.4429	3.73413	Strassenlauf	Flat run
1999	Lausanne Marathon	m	1965	34	M30	10	0.0325498	13.441	3.7336	Strassenlauf	Flat run
1999	Lausanne Marathon	m	1950	49	M45	10	0.0325995	13.4204	3.7279	Strassenlauf	Flat run
1999	Lausanne Marathon	m	1946	53	M50	10	0.032603	13.419	3.7275	Strassenlauf	Flat run
1999	Lausanne Marathon	m	1962	37	M35	10	0.0326123	13.4152	3.72644	Strassenlauf	Flat run
1999	Lausanne Marathon	m	1972	27	M25	10	0.0326262	13.4095	3.72486	Strassenlauf	Flat run
1999	Lausanne Marathon	m	1966	33	M30	10	0.0326539	13.3981	3.72169	Strassenlauf	Flat run
1999	Lausanne Marathon	m	1940	59	M55	10	0.0326597	13.3957	3.72103	Strassenlauf	Flat run
1999	Lausanne Marathon	m	1963	36	M35	10	0.0326933	13.382	3.71721	Strassenlauf	Flat run
1999	Lausanne Marathon	m	1969	30	M30	10	0.0327002	13.3791	3.71642	Strassenlauf	Flat run
1999	Lausanne Marathon	m	1965	34	M30	10	0.0327025	13.3782	3.71616	Strassenlauf	Flat run
1999	Lausanne Marathon	m	1960	39	M35	10	0.0327095	13.3753	3.71537	Strassenlauf	Flat run
1999	Lausanne Marathon	m	1957	42	M40	10	0.0327257	13.3687	3.71353	Strassenlauf	Flat run
1999	Lausanne Marathon	m	1961	38	M35	10	0.0327315	13.3663	3.71287	Strassenlauf	Flat run
1999	Lausanne Marathon	m	1951	48	M45	10	0.0327338	13.3654	3.71261	Strassenlauf	Flat run
1999	Lausanne Marathon	m	1979	20	M20	10	0.0327396	13.363	3.71195	Strassenlauf	Flat run
1999	Lausanne Marathon	m	1962	37	M35	10	0.0327535	13.3574	3.71038	Strassenlauf	Flat run
1999	Lausanne Marathon	m	1939	60	M60	10	0.0327546	13.3569	3.71025	Strassenlauf	Flat run
1999	Lausanne Marathon	m	1970	29	M25	10	0.0327708	13.3503	3.70841	Strassenlauf	Flat run
1999	Lausanne Marathon	m	1943	56	M55	10	0.0327708	13.3503	3.70841	Strassenlauf	Flat run
1999	Lausanne Marathon	m	1964	35	M35	10	0.0327801	13.3465	3.70737	Strassenlauf	Flat run
1999	Lausanne Marathon	m	1981	18	M18	10	0.0327882	13.3432	3.70645	Strassenlauf	Flat run
1999	Lausanne Marathon	m	1952	47	M45	10	0.0327963	13.3399	3.70553	Strassenlauf	Flat run
1999	Lausanne Marathon	m	1959	40	M40	10	0.0328252	13.3282	3.70227	Strassenlauf	Flat run
1999	Lausanne Marathon	m	1970	29	M25	10	0.032831	13.3258	3.70161	Strassenlauf	Flat run
1999	Lausanne Marathon	m	1968	31	M30	10	0.0328322	13.3253	3.70148	Strassenlauf	Flat run
1999	Lausanne Marathon	m	1966	33	M30	10	0.0328519	13.3174	3.69927	Strassenlauf	Flat run
1999	Lausanne Marathon	m	1956	43	M40	10	0.0328565	13.3155	3.69875	Strassenlauf	Flat run
1999	Lausanne Marathon	m	1956	43	M40	10	0.0328611	13.3136	3.69822	Strassenlauf	Flat run
1999	Lausanne Marathon	m	1948	51	M50	10	0.0329421	13.2809	3.68913	Strassenlauf	Flat run
1999	Lausanne Marathon	m	1963	36	M35	10	0.0329433	13.2804	3.689	Strassenlauf	Flat run
1999	Lausanne Marathon	m	1958	41	M40	10	0.0329618	13.2729	3.68693	Strassenlauf	Flat run
1999	Lausanne Marathon	m	1969	30	M30	10	0.0329792	13.266	3.68499	Strassenlauf	Flat run
1999	Lausanne Marathon	m	1969	30	M30	10	0.0329977	13.2585	3.68292	Strassenlauf	Flat run
1999	Lausanne Marathon	m	1965	34	M30	10	0.0330046	13.2557	3.68214	Strassenlauf	Flat run
1999	Lausanne Marathon	m	1947	52	M50	10	0.0330069	13.2548	3.68189	Strassenlauf	Flat run
1999	Lausanne Marathon	m	1985	14	M18	10	0.0330243	13.2478	3.67995	Strassenlauf	Flat run
1999	Lausanne Marathon	m	1946	53	M50	10	0.0330417	13.2409	3.67802	Strassenlauf	Flat run
1999	Lausanne Marathon	m	1976	23	M20	10	0.0330625	13.2325	3.6757	Strassenlauf	Flat run
1999	Lausanne Marathon	m	1955	44	M40	10	0.0330694	13.2297	3.67493	Strassenlauf	Flat run
1999	Lausanne Marathon	m	1963	36	M35	10	0.0330729	13.2283	3.67454	Strassenlauf	Flat run
1999	Lausanne Marathon	m	1953	46	M45	10	0.033081	13.2251	3.67364	Strassenlauf	Flat run
1999	Lausanne Marathon	m	1950	49	M45	10	0.0331308	13.2052	3.66812	Strassenlauf	Flat run
1999	Lausanne Marathon	m	1955	44	M40	10	0.0331366	13.2029	3.66748	Strassenlauf	Flat run
1999	Lausanne Marathon	m	1962	37	M35	10	0.0331539	13.196	3.66556	Strassenlauf	Flat run
1999	Lausanne Marathon	m	1982	17	M18	10	0.0331597	13.1937	3.66492	Strassenlauf	Flat run
1999	Lausanne Marathon	m	1967	32	M30	10	0.0331852	13.1836	3.66211	Strassenlauf	Flat run
1999	Lausanne Marathon	m	1964	35	M35	10	0.0331863	13.1831	3.66198	Strassenlauf	Flat run
1999	Lausanne Marathon	m	1981	18	M18	10	0.0331887	13.1822	3.66173	Strassenlauf	Flat run
1999	Lausanne Marathon	m	1953	46	M45	10	0.0331991	13.1781	3.66058	Strassenlauf	Flat run
1999	Lausanne Marathon	m	1963	36	M35	10	0.033206	13.1753	3.65981	Strassenlauf	Flat run
1999	Lausanne Marathon	m	1958	41	M40	10	0.0332373	13.1629	3.65637	Strassenlauf	Flat run
1999	Lausanne Marathon	m	1981	18	M18	10	0.0332407	13.1616	3.65599	Strassenlauf	Flat run
1999	Lausanne Marathon	m	1961	38	M35	10	0.0332616	13.1533	3.6537	Strassenlauf	Flat run
1999	Lausanne Marathon	m	1956	43	M40	10	0.0332801	13.146	3.65167	Strassenlauf	Flat run
1999	Lausanne Marathon	m	1969	30	M30	10	0.0332812	13.1455	3.65154	Strassenlauf	Flat run
1999	Lausanne Marathon	m	1959	40	M40	10	0.0332917	13.1414	3.6504	Strassenlauf	Flat run
1999	Lausanne Marathon	m	1963	36	M35	10	0.0332951	13.1401	3.65002	Strassenlauf	Flat run
1999	Lausanne Marathon	m	1972	27	M25	10	0.0333333	13.125	3.64583	Strassenlauf	Flat run
1999	Lausanne Marathon	m	1969	30	M30	10	0.0333472	13.1195	3.64431	Strassenlauf	Flat run
1999	Lausanne Marathon	m	1962	37	M35	10	0.0333519	13.1177	3.64381	Strassenlauf	Flat run
1999	Lausanne Marathon	m	1980	19	M18	10	0.0333565	13.1159	3.6433	Strassenlauf	Flat run
1999	Lausanne Marathon	m	1973	26	M25	10	0.0333634	13.1132	3.64254	Strassenlauf	Flat run
1999	Lausanne Marathon	m	1989	10	M18	10	0.0333727	13.1095	3.64153	Strassenlauf	Flat run
1999	Lausanne Marathon	m	1951	48	M45	10	0.0333727	13.1095	3.64153	Strassenlauf	Flat run
1999	Lausanne Marathon	m	1954	45	M45	10	0.0333808	13.1063	3.64065	Strassenlauf	Flat run
1999	Lausanne Marathon	m	1954	45	M45	10	0.0334421	13.0823	3.63397	Strassenlauf	Flat run
1999	Lausanne Marathon	m	1979	20	M20	10	0.033463	13.0742	3.63171	Strassenlauf	Flat run
1999	Lausanne Marathon	m	1944	55	M55	10	0.0334722	13.0705	3.63071	Strassenlauf	Flat run
1999	Lausanne Marathon	m	1966	33	M30	10	0.0334838	13.066	3.62945	Strassenlauf	Flat run
1999	Lausanne Marathon	m	1952	47	M45	10	0.0335127	13.0547	3.62632	Strassenlauf	Flat run
1999	Lausanne Marathon	m	1971	28	M25	10	0.0335324	13.0471	3.62419	Strassenlauf	Flat run
1999	Lausanne Marathon	m	1969	30	M30	10	0.0335405	13.0439	3.62331	Strassenlauf	Flat run
1999	Lausanne Marathon	m	1952	47	M45	10	0.0335752	13.0304	3.61957	Strassenlauf	Flat run
1999	Lausanne Marathon	m	1972	27	M25	10	0.0335868	13.0259	3.61832	Strassenlauf	Flat run
1999	Lausanne Marathon	m	1963	36	M35	10	0.0335937	13.0233	3.61757	Strassenlauf	Flat run
1999	Lausanne Marathon	m	1961	38	M35	10	0.0336019	13.0201	3.6167	Strassenlauf	Flat run
1999	Lausanne Marathon	m	1965	34	M30	10	0.0336331	13.008	3.61334	Strassenlauf	Flat run
1999	Lausanne Marathon	m	1952	47	M45	10	0.0336377	13.0062	3.61284	Strassenlauf	Flat run
1999	Lausanne Marathon	m	1952	47	M45	10	0.0336667	12.995	3.60974	Strassenlauf	Flat run
1999	Lausanne Marathon	m	1959	40	M40	10	0.0336678	12.9946	3.60961	Strassenlauf	Flat run
1999	Lausanne Marathon	m	1965	34	M30	10	0.0336829	12.9888	3.608	Strassenlauf	Flat run
1999	Lausanne Marathon	m	1960	39	M35	10	0.0336933	12.9848	3.60688	Strassenlauf	Flat run
1999	Lausanne Marathon	m	1940	59	M55	10	0.0337037	12.9808	3.60577	Strassenlauf	Flat run
1999	Lausanne Marathon	m	1961	38	M35	10	0.0337269	12.9719	3.60329	Strassenlauf	Flat run
1999	Lausanne Marathon	m	1955	44	M40	10	0.0337326	12.9696	3.60268	Strassenlauf	Flat run
1999	Lausanne Marathon	m	1955	44	M40	10	0.0337419	12.9661	3.60169	Strassenlauf	Flat run
1999	Lausanne Marathon	m	1971	28	M25	10	0.0337894	12.9479	3.59663	Strassenlauf	Flat run
1999	Lausanne Marathon	m	1983	16	M18	10	0.0338044	12.9421	3.59503	Strassenlauf	Flat run
1999	Lausanne Marathon	m	1978	21	M20	10	0.0338391	12.9288	3.59134	Strassenlauf	Flat run
1999	Lausanne Marathon	m	1937	62	M60	10	0.0338495	12.9248	3.59023	Strassenlauf	Flat run
1999	Lausanne Marathon	m	1965	34	M30	10	0.0338553	12.9226	3.58962	Strassenlauf	Flat run
1999	Lausanne Marathon	m	1982	17	M18	10	0.0338819	12.9125	3.5868	Strassenlauf	Flat run
1999	Lausanne Marathon	m	1969	30	M30	10	0.0338866	12.9107	3.58631	Strassenlauf	Flat run
1999	Lausanne Marathon	m	1955	44	M40	10	0.0338947	12.9076	3.58545	Strassenlauf	Flat run
1999	Lausanne Marathon	m	1949	50	M50	10	0.0339329	12.8931	3.58142	Strassenlauf	Flat run
1999	Lausanne Marathon	m	1962	37	M35	10	0.033934	12.8927	3.5813	Strassenlauf	Flat run
1999	Lausanne Marathon	m	1959	40	M40	10	0.0339375	12.8913	3.58093	Strassenlauf	Flat run
1999	Lausanne Marathon	m	1953	46	M45	10	0.0339491	12.8869	3.57971	Strassenlauf	Flat run
1999	Lausanne Marathon	m	1962	37	M35	10	0.0339896	12.8716	3.57544	Strassenlauf	Flat run
1999	Lausanne Marathon	m	1945	54	M50	10	0.0339942	12.8698	3.57495	Strassenlauf	Flat run
1999	Lausanne Marathon	m	1949	50	M50	10	0.0340012	12.8672	3.57422	Strassenlauf	Flat run
1999	Lausanne Marathon	m	1966	33	M30	10	0.0340139	12.8624	3.57289	Strassenlauf	Flat run
1999	Lausanne Marathon	m	1959	40	M40	10	0.0340301	12.8563	3.57119	Strassenlauf	Flat run
1999	Lausanne Marathon	m	1946	53	M50	10	0.0340336	12.855	3.57082	Strassenlauf	Flat run
1999	Lausanne Marathon	m	1980	19	M18	10	0.0340567	12.8462	3.56839	Strassenlauf	Flat run
1999	Lausanne Marathon	m	1970	29	M25	10	0.0340706	12.841	3.56694	Strassenlauf	Flat run
1999	Lausanne Marathon	m	1966	33	M30	10	0.0340903	12.8336	3.56488	Strassenlauf	Flat run
1999	Lausanne Marathon	m	1962	37	M35	10	0.0340914	12.8331	3.56476	Strassenlauf	Flat run
1999	Lausanne Marathon	m	1963	36	M35	10	0.0341771	12.801	3.55583	Strassenlauf	Flat run
1999	Lausanne Marathon	m	1957	42	M40	10	0.0342072	12.7897	3.5527	Strassenlauf	Flat run
1999	Lausanne Marathon	m	1966	33	M30	10	0.0342118	12.788	3.55222	Strassenlauf	Flat run
1999	Lausanne Marathon	m	1957	42	M40	10	0.0342164	12.7863	3.55174	Strassenlauf	Flat run
1999	Lausanne Marathon	m	1975	24	M20	10	0.03425	12.7737	3.54826	Strassenlauf	Flat run
1999	Lausanne Marathon	m	1950	49	M45	10	0.0342535	12.7724	3.5479	Strassenlauf	Flat run
1999	Lausanne Marathon	m	1964	35	M35	10	0.0342824	12.7616	3.5449	Strassenlauf	Flat run
1999	Lausanne Marathon	m	1962	37	M35	10	0.0343021	12.7543	3.54287	Strassenlauf	Flat run
1999	Lausanne Marathon	m	1983	16	M18	10	0.0343044	12.7535	3.54263	Strassenlauf	Flat run
1999	Lausanne Marathon	m	1959	40	M40	10	0.0343056	12.753	3.54251	Strassenlauf	Flat run
1999	Lausanne Marathon	m	1967	32	M30	10	0.0343067	12.7526	3.54239	Strassenlauf	Flat run
1999	Lausanne Marathon	m	1944	55	M55	10	0.0343241	12.7462	3.5406	Strassenlauf	Flat run
1999	Lausanne Marathon	m	1965	34	M30	10	0.0343322	12.7431	3.53976	Strassenlauf	Flat run
1999	Lausanne Marathon	m	1963	36	M35	10	0.0343715	12.7286	3.53571	Strassenlauf	Flat run
1999	Lausanne Marathon	m	1959	40	M40	10	0.0344039	12.7166	3.53238	Strassenlauf	Flat run
1999	Lausanne Marathon	m	1979	20	M20	10	0.0344062	12.7157	3.53214	Strassenlauf	Flat run
1999	Lausanne Marathon	m	1936	63	M60	10	0.0344109	12.714	3.53167	Strassenlauf	Flat run
1999	Lausanne Marathon	m	1964	35	M35	10	0.0344468	12.7008	3.52799	Strassenlauf	Flat run
1999	Lausanne Marathon	m	1966	33	M30	10	0.0344595	12.6961	3.52669	Strassenlauf	Flat run
1999	Lausanne Marathon	m	1956	43	M40	10	0.0344896	12.685	3.52361	Strassenlauf	Flat run
1999	Lausanne Marathon	m	1945	54	M50	10	0.0344919	12.6841	3.52337	Strassenlauf	Flat run
1999	Lausanne Marathon	m	1958	41	M40	10	0.0344988	12.6816	3.52266	Strassenlauf	Flat run
1999	Lausanne Marathon	m	1964	35	M35	10	0.0345081	12.6782	3.52172	Strassenlauf	Flat run
1999	Lausanne Marathon	m	1947	52	M50	10	0.0345347	12.6684	3.519	Strassenlauf	Flat run
1999	Lausanne Marathon	m	1961	38	M35	10	0.034537	12.6676	3.51877	Strassenlauf	Flat run
1999	Lausanne Marathon	m	1959	40	M40	10	0.0345521	12.662	3.51723	Strassenlauf	Flat run
1999	Lausanne Marathon	m	1971	28	M25	10	0.0345579	12.6599	3.51665	Strassenlauf	Flat run
1999	Lausanne Marathon	m	1974	25	M25	10	0.034559	12.6595	3.51653	Strassenlauf	Flat run
1999	Lausanne Marathon	m	1966	33	M30	10	0.0345637	12.6578	3.51606	Strassenlauf	Flat run
1999	Lausanne Marathon	m	1971	28	M25	10	0.0345648	12.6574	3.51594	Strassenlauf	Flat run
1999	Lausanne Marathon	m	1950	49	M45	10	0.0346019	12.6438	3.51218	Strassenlauf	Flat run
1999	Lausanne Marathon	m	1946	53	M50	10	0.0346157	12.6388	3.51077	Strassenlauf	Flat run
1999	Lausanne Marathon	m	1949	50	M50	10	0.03464	12.6299	3.5083	Strassenlauf	Flat run
1999	Lausanne Marathon	m	1950	49	M45	10	0.0346435	12.6286	3.50795	Strassenlauf	Flat run
1999	Lausanne Marathon	m	1953	46	M45	10	0.0346539	12.6248	3.5069	Strassenlauf	Flat run
1999	Lausanne Marathon	m	1973	26	M25	10	0.0346609	12.6223	3.50619	Strassenlauf	Flat run
1999	Lausanne Marathon	m	1956	43	M40	10	0.0346655	12.6206	3.50573	Strassenlauf	Flat run
1999	Lausanne Marathon	m	1954	45	M45	10	0.0346667	12.6202	3.50561	Strassenlauf	Flat run
1999	Lausanne Marathon	m	1950	49	M45	10	0.0346968	12.6092	3.50257	Strassenlauf	Flat run
1999	Lausanne Marathon	m	1971	28	M25	10	0.0347187	12.6013	3.50035	Strassenlauf	Flat run
1999	Lausanne Marathon	m	1961	38	M35	10	0.0347315	12.5966	3.49907	Strassenlauf	Flat run
1999	Lausanne Marathon	m	1962	37	M35	10	0.0347361	12.595	3.4986	Strassenlauf	Flat run
1999	Lausanne Marathon	m	1966	33	M30	10	0.0348113	12.5677	3.49104	Strassenlauf	Flat run
1999	Lausanne Marathon	m	1976	23	M20	10	0.0348576	12.5511	3.4864	Strassenlauf	Flat run
1999	Lausanne Marathon	m	1956	43	M40	10	0.0348611	12.5498	3.48606	Strassenlauf	Flat run
1999	Lausanne Marathon	m	1970	29	M25	10	0.0348634	12.549	3.48582	Strassenlauf	Flat run
1999	Lausanne Marathon	m	1961	38	M35	10	0.0348692	12.5469	3.48525	Strassenlauf	Flat run
1999	Lausanne Marathon	m	1951	48	M45	10	0.0348854	12.5411	3.48363	Strassenlauf	Flat run
1999	Lausanne Marathon	m	1942	57	M55	10	0.0349051	12.534	3.48166	Strassenlauf	Flat run
1999	Lausanne Marathon	m	1963	36	M35	10	0.0349201	12.5286	3.48016	Strassenlauf	Flat run
1999	Lausanne Marathon	m	1959	40	M40	10	0.0349398	12.5215	3.4782	Strassenlauf	Flat run
1999	Lausanne Marathon	m	1983	16	M18	10	0.0349491	12.5182	3.47728	Strassenlauf	Flat run
1999	Lausanne Marathon	m	1946	53	M50	10	0.0349687	12.5112	3.47533	Strassenlauf	Flat run
1999	Lausanne Marathon	m	1961	38	M35	10	0.034978	12.5079	3.47441	Strassenlauf	Flat run
1999	Lausanne Marathon	m	1949	50	M50	10	0.0349942	12.5021	3.4728	Strassenlauf	Flat run
1999	Lausanne Marathon	m	1968	31	M30	10	0.0350035	12.4988	3.47188	Strassenlauf	Flat run
1999	Lausanne Marathon	m	1980	19	M18	10	0.0350127	12.4955	3.47096	Strassenlauf	Flat run
1999	Lausanne Marathon	m	1969	30	M30	10	0.0350289	12.4897	3.46935	Strassenlauf	Flat run
1999	Lausanne Marathon	m	1969	30	M30	10	0.0350509	12.4818	3.46718	Strassenlauf	Flat run
1999	Lausanne Marathon	m	1955	44	M40	10	0.0350648	12.4769	3.4658	Strassenlauf	Flat run
1999	Lausanne Marathon	m	1954	45	M45	10	0.0350671	12.4761	3.46558	Strassenlauf	Flat run
1999	Lausanne Marathon	m	1958	41	M40	10	0.0350718	12.4744	3.46512	Strassenlauf	Flat run
1999	Lausanne Marathon	m	1982	17	M18	10	0.0350949	12.4662	3.46283	Strassenlauf	Flat run
1999	Lausanne Marathon	m	1974	25	M25	10	0.0350949	12.4662	3.46283	Strassenlauf	Flat run
1999	Lausanne Marathon	m	1942	57	M55	10	0.0351123	12.46	3.46112	Strassenlauf	Flat run
1999	Lausanne Marathon	m	1945	54	M50	10	0.0351157	12.4588	3.46078	Strassenlauf	Flat run
1999	Lausanne Marathon	m	1956	43	M40	10	0.0351343	12.4522	3.45895	Strassenlauf	Flat run
1999	Lausanne Marathon	m	1954	45	M45	10	0.0351597	12.4432	3.45645	Strassenlauf	Flat run
1999	Lausanne Marathon	m	1977	22	M20	10	0.0351609	12.4428	3.45633	Strassenlauf	Flat run
1999	Lausanne Marathon	m	1952	47	M45	10	0.0351771	12.4371	3.45474	Strassenlauf	Flat run
1999	Lausanne Marathon	m	1969	30	M30	10	0.0352014	12.4285	3.45236	Strassenlauf	Flat run
1999	Lausanne Marathon	m	1968	31	M30	10	0.0352442	12.4134	3.44816	Strassenlauf	Flat run
1999	Lausanne Marathon	m	1953	46	M45	10	0.0352523	12.4105	3.44737	Strassenlauf	Flat run
1999	Lausanne Marathon	m	1945	54	M50	10	0.0352558	12.4093	3.44703	Strassenlauf	Flat run
1999	Lausanne Marathon	m	1944	55	M55	10	0.0352593	12.4081	3.44669	Strassenlauf	Flat run
1999	Lausanne Marathon	m	1969	30	M30	10	0.0352616	12.4073	3.44646	Strassenlauf	Flat run
1999	Lausanne Marathon	m	1940	59	M55	10	0.0352847	12.3991	3.4442	Strassenlauf	Flat run
1999	Lausanne Marathon	m	1969	30	M30	10	0.0352998	12.3938	3.44274	Strassenlauf	Flat run
1999	Lausanne Marathon	m	1952	47	M45	10	0.0353137	12.389	3.44138	Strassenlauf	Flat run
1999	Lausanne Marathon	m	1965	34	M30	10	0.0353368	12.3809	3.43913	Strassenlauf	Flat run
1999	Lausanne Marathon	m	1974	25	M25	10	0.0353426	12.3788	3.43856	Strassenlauf	Flat run
1999	Lausanne Marathon	m	1972	27	M25	10	0.0353565	12.374	3.43721	Strassenlauf	Flat run
1999	Lausanne Marathon	m	1948	51	M50	10	0.0353808	12.3655	3.43485	Strassenlauf	Flat run
1999	Lausanne Marathon	m	1953	46	M45	10	0.0353912	12.3618	3.43384	Strassenlauf	Flat run
1999	Lausanne Marathon	m	1938	61	M60	10	0.0354109	12.355	3.43193	Strassenlauf	Flat run
1999	Lausanne Marathon	m	1958	41	M40	10	0.0354375	12.3457	3.42936	Strassenlauf	Flat run
1999	Lausanne Marathon	m	1956	43	M40	10	0.0354826	12.33	3.42499	Strassenlauf	Flat run
1999	Lausanne Marathon	m	1942	57	M55	10	0.0355069	12.3215	3.42265	Strassenlauf	Flat run
1999	Lausanne Marathon	m	1959	40	M40	10	0.0355127	12.3195	3.42209	Strassenlauf	Flat run
1999	Lausanne Marathon	m	1965	34	M30	10	0.0355556	12.3047	3.41797	Strassenlauf	Flat run
1999	Lausanne Marathon	m	1970	29	M25	10	0.0355799	12.2963	3.41563	Strassenlauf	Flat run
1999	Lausanne Marathon	m	1955	44	M40	10	0.0356007	12.2891	3.41364	Strassenlauf	Flat run
1999	Lausanne Marathon	m	1966	33	M30	10	0.0356817	12.2612	3.40588	Strassenlauf	Flat run
1999	Lausanne Marathon	m	1945	54	M50	10	0.0356829	12.2608	3.40577	Strassenlauf	Flat run
1999	Lausanne Marathon	m	1946	53	M50	10	0.035713	12.2505	3.4029	Strassenlauf	Flat run
1999	Lausanne Marathon	m	1940	59	M55	10	0.0357245	12.2465	3.4018	Strassenlauf	Flat run
1999	Lausanne Marathon	m	1952	47	M45	10	0.0357558	12.2358	3.39883	Strassenlauf	Flat run
1999	Lausanne Marathon	m	1961	38	M35	10	0.0357697	12.231	3.39751	Strassenlauf	Flat run
1999	Lausanne Marathon	m	1977	22	M20	10	0.0357917	12.2235	3.39542	Strassenlauf	Flat run
1999	Lausanne Marathon	m	1964	35	M35	10	0.0358391	12.2073	3.39093	Strassenlauf	Flat run
1999	Lausanne Marathon	m	1956	43	M40	10	0.0358773	12.1943	3.38732	Strassenlauf	Flat run
1999	Lausanne Marathon	m	1970	29	M25	10	0.0358808	12.1932	3.38699	Strassenlauf	Flat run
1999	Lausanne Marathon	m	1961	38	M35	10	0.0359051	12.1849	3.38469	Strassenlauf	Flat run
1999	Lausanne Marathon	m	1973	26	M25	10	0.035919	12.1802	3.38339	Strassenlauf	Flat run
1999	Lausanne Marathon	m	1927	72	M70	10	0.0359769	12.1606	3.37794	Strassenlauf	Flat run
1999	Lausanne Marathon	m	#VALUE!	#VALUE!	#VALUE!	10	0.0360093	12.1497	3.3749	Strassenlauf	Flat run
1999	Lausanne Marathon	m	1952	47	M45	10	0.0360185	12.1465	3.37404	Strassenlauf	Flat run
1999	Lausanne Marathon	m	1961	38	M35	10	0.0360336	12.1415	3.37263	Strassenlauf	Flat run
1999	Lausanne Marathon	m	1982	17	M18	10	0.0360914	12.122	3.36722	Strassenlauf	Flat run
1999	Lausanne Marathon	m	1968	31	M30	10	0.0361771	12.0933	3.35925	Strassenlauf	Flat run
1999	Lausanne Marathon	m	1951	48	M45	10	0.036228	12.0763	3.35453	Strassenlauf	Flat run
1999	Lausanne Marathon	m	1962	37	M35	10	0.0362326	12.0747	3.3541	Strassenlauf	Flat run
1999	Lausanne Marathon	m	1964	35	M35	10	0.0362454	12.0705	3.35292	Strassenlauf	Flat run
1999	Lausanne Marathon	m	1963	36	M35	10	0.0362465	12.0701	3.35281	Strassenlauf	Flat run
1999	Lausanne Marathon	m	1942	57	M55	10	0.0362697	12.0624	3.35067	Strassenlauf	Flat run
1999	Lausanne Marathon	m	1969	30	M30	10	0.0362766	12.0601	3.35003	Strassenlauf	Flat run
1999	Lausanne Marathon	m	1971	28	M25	10	0.0362801	12.059	3.34971	Strassenlauf	Flat run
1999	Lausanne Marathon	m	1964	35	M35	10	0.0363484	12.0363	3.34342	Strassenlauf	Flat run
1999	Lausanne Marathon	m	1957	42	M40	10	0.0363808	12.0256	3.34044	Strassenlauf	Flat run
1999	Lausanne Marathon	m	1949	50	M50	10	0.0363947	12.021	3.33916	Strassenlauf	Flat run
1999	Lausanne Marathon	m	1961	38	M35	10	0.0364259	12.0107	3.3363	Strassenlauf	Flat run
1999	Lausanne Marathon	m	1984	15	M18	10	0.036441	12.0057	3.33492	Strassenlauf	Flat run
1999	Lausanne Marathon	m	1974	25	M25	10	0.0364734	11.995	3.33196	Strassenlauf	Flat run
1999	Lausanne Marathon	m	1961	38	M35	10	0.0365023	11.9855	3.32932	Strassenlauf	Flat run
1999	Lausanne Marathon	m	1975	24	M20	10	0.0365104	11.9829	3.32858	Strassenlauf	Flat run
1999	Lausanne Marathon	m	1946	53	M50	10	0.0365231	11.9787	3.32742	Strassenlauf	Flat run
1999	Lausanne Marathon	m	1956	43	M40	10	0.0365347	11.9749	3.32636	Strassenlauf	Flat run
1999	Lausanne Marathon	m	1965	34	M30	10	0.0365613	11.9662	3.32394	Strassenlauf	Flat run
1999	Lausanne Marathon	m	1963	36	M35	10	0.036566	11.9647	3.32352	Strassenlauf	Flat run
1999	Lausanne Marathon	m	1982	17	M18	10	0.0365972	11.9545	3.32068	Strassenlauf	Flat run
1999	Lausanne Marathon	m	1950	49	M45	10	0.0366238	11.9458	3.31827	Strassenlauf	Flat run
1999	Lausanne Marathon	m	1964	35	M35	10	0.0366343	11.9424	3.31733	Strassenlauf	Flat run
1999	Lausanne Marathon	m	1959	40	M40	10	0.0366435	11.9394	3.31649	Strassenlauf	Flat run
1999	Lausanne Marathon	m	1946	53	M50	10	0.0366447	11.939	3.31638	Strassenlauf	Flat run
1999	Lausanne Marathon	m	1959	40	M40	10	0.0366713	11.9303	3.31398	Strassenlauf	Flat run
1999	Lausanne Marathon	m	1948	51	M50	10	0.0367535	11.9036	3.30657	Strassenlauf	Flat run
1999	Lausanne Marathon	m	1968	31	M30	10	0.0367731	11.8973	3.3048	Strassenlauf	Flat run
1999	Lausanne Marathon	m	1951	48	M45	10	0.0367743	11.8969	3.30469	Strassenlauf	Flat run
1999	Lausanne Marathon	m	1970	29	M25	10	0.0367859	11.8932	3.30365	Strassenlauf	Flat run
1999	Lausanne Marathon	m	1966	33	M30	10	0.0368264	11.8801	3.30002	Strassenlauf	Flat run
1999	Lausanne Marathon	m	1968	31	M30	10	0.0368484	11.873	3.29805	Strassenlauf	Flat run
1999	Lausanne Marathon	m	1969	30	M30	10	0.036912	11.8525	3.29236	Strassenlauf	Flat run
1999	Lausanne Marathon	m	1975	24	M20	10	0.0369155	11.8514	3.29205	Strassenlauf	Flat run
1999	Lausanne Marathon	m	1958	41	M40	10	0.0369178	11.8506	3.29185	Strassenlauf	Flat run
1999	Lausanne Marathon	m	1954	45	M45	10	0.0369271	11.8477	3.29102	Strassenlauf	Flat run
1999	Lausanne Marathon	m	1977	22	M20	10	0.0369294	11.8469	3.29081	Strassenlauf	Flat run
1999	Lausanne Marathon	m	1957	42	M40	10	0.0369433	11.8425	3.28958	Strassenlauf	Flat run
1999	Lausanne Marathon	m	1938	61	M60	10	0.0369815	11.8302	3.28618	Strassenlauf	Flat run
1999	Lausanne Marathon	m	1971	28	M25	10	0.0369838	11.8295	3.28597	Strassenlauf	Flat run
1999	Lausanne Marathon	m	1953	46	M45	10	0.0369907	11.8273	3.28536	Strassenlauf	Flat run
1999	Lausanne Marathon	m	1966	33	M30	10	0.0369919	11.8269	3.28525	Strassenlauf	Flat run
1999	Lausanne Marathon	m	1975	24	M20	10	0.0369942	11.8262	3.28505	Strassenlauf	Flat run
1999	Lausanne Marathon	m	1965	34	M30	10	0.0370579	11.8059	3.27941	Strassenlauf	Flat run
1999	Lausanne Marathon	m	1950	49	M45	10	0.0370648	11.8036	3.27879	Strassenlauf	Flat run
1999	Lausanne Marathon	m	1970	29	M25	10	0.0370845	11.7974	3.27705	Strassenlauf	Flat run
1999	Lausanne Marathon	m	1947	52	M50	10	0.0371516	11.7761	3.27113	Strassenlauf	Flat run
1999	Lausanne Marathon	m	1934	65	M65	10	0.0371574	11.7742	3.27062	Strassenlauf	Flat run
1999	Lausanne Marathon	m	1981	18	M18	10	0.0372083	11.7581	3.26614	Strassenlauf	Flat run
1999	Lausanne Marathon	m	1945	54	M50	10	0.0372373	11.749	3.26361	Strassenlauf	Flat run
1999	Lausanne Marathon	m	1953	46	M45	10	0.0372593	11.742	3.26168	Strassenlauf	Flat run
1999	Lausanne Marathon	m	1947	52	M50	10	0.0372627	11.741	3.26138	Strassenlauf	Flat run
1999	Lausanne Marathon	m	1964	35	M35	10	0.037272	11.738	3.26057	Strassenlauf	Flat run
1999	Lausanne Marathon	m	1945	54	M50	10	0.0373657	11.7086	3.25239	Strassenlauf	Flat run
1999	Lausanne Marathon	m	1946	53	M50	10	0.0373808	11.7039	3.25108	Strassenlauf	Flat run
1999	Lausanne Marathon	m	1955	44	M40	10	0.0373935	11.6999	3.24997	Strassenlauf	Flat run
1999	Lausanne Marathon	m	1939	60	M60	10	0.0373935	11.6999	3.24997	Strassenlauf	Flat run
1999	Lausanne Marathon	m	1956	43	M40	10	0.0374514	11.6818	3.24495	Strassenlauf	Flat run
1999	Lausanne Marathon	m	1942	57	M55	10	0.0374757	11.6742	3.24284	Strassenlauf	Flat run
1999	Lausanne Marathon	m	1949	50	M50	10	0.0375556	11.6494	3.23595	Strassenlauf	Flat run
1999	Lausanne Marathon	m	1968	31	M30	10	0.0375706	11.6447	3.23465	Strassenlauf	Flat run
1999	Lausanne Marathon	m	1960	39	M35	10	0.0375787	11.6422	3.23395	Strassenlauf	Flat run
1999	Lausanne Marathon	m	1940	59	M55	10	0.0375787	11.6422	3.23395	Strassenlauf	Flat run
1999	Lausanne Marathon	m	1959	40	M40	10	0.037603	11.6347	3.23186	Strassenlauf	Flat run
1999	Lausanne Marathon	m	1979	20	M20	10	0.0376042	11.6343	3.23176	Strassenlauf	Flat run
1999	Lausanne Marathon	m	1959	40	M40	10	0.0376632	11.6161	3.2267	Strassenlauf	Flat run
1999	Lausanne Marathon	m	1970	29	M25	10	0.0376655	11.6154	3.2265	Strassenlauf	Flat run
1999	Lausanne Marathon	m	1973	26	M25	10	0.0377072	11.6026	3.22294	Strassenlauf	Flat run
1999	Lausanne Marathon	m	1968	31	M30	10	0.0377141	11.6004	3.22234	Strassenlauf	Flat run
1999	Lausanne Marathon	m	1972	27	M25	10	0.0377581	11.5869	3.21859	Strassenlauf	Flat run
1999	Lausanne Marathon	m	1969	30	M30	10	0.0377639	11.5851	3.21809	Strassenlauf	Flat run
1999	Lausanne Marathon	m	1953	46	M45	10	0.0377662	11.5844	3.2179	Strassenlauf	Flat run
1999	Lausanne Marathon	m	1947	52	M50	10	0.037831	11.5646	3.21238	Strassenlauf	Flat run
1999	Lausanne Marathon	m	1964	35	M35	10	0.0378391	11.5621	3.2117	Strassenlauf	Flat run
1999	Lausanne Marathon	m	1959	40	M40	10	0.0378588	11.5561	3.21003	Strassenlauf	Flat run
1999	Lausanne Marathon	m	1964	35	M35	10	0.0378958	11.5448	3.20689	Strassenlauf	Flat run
1999	Lausanne Marathon	m	1963	36	M35	10	0.037912	11.5399	3.20552	Strassenlauf	Flat run
1999	Lausanne Marathon	m	1972	27	M25	10	0.0379213	11.5371	3.20474	Strassenlauf	Flat run
1999	Lausanne Marathon	m	1975	24	M20	10	0.0379537	11.5272	3.202	Strassenlauf	Flat run
1999	Lausanne Marathon	m	1954	45	M45	10	0.0379873	11.517	3.19917	Strassenlauf	Flat run
1999	Lausanne Marathon	m	1945	54	M50	10	0.0379884	11.5167	3.19907	Strassenlauf	Flat run
1999	Lausanne Marathon	m	1966	33	M30	10	0.0379965	11.5142	3.19839	Strassenlauf	Flat run
1999	Lausanne Marathon	m	1950	49	M45	10	0.0380301	11.504	3.19557	Strassenlauf	Flat run
1999	Lausanne Marathon	m	1967	32	M30	10	0.0380509	11.4977	3.19382	Strassenlauf	Flat run
1999	Lausanne Marathon	m	1945	54	M50	10	0.0380509	11.4977	3.19382	Strassenlauf	Flat run
1999	Lausanne Marathon	m	1970	29	M25	10	0.0380637	11.4939	3.19275	Strassenlauf	Flat run
1999	Lausanne Marathon	m	1965	34	M30	10	0.0381481	11.4684	3.18568	Strassenlauf	Flat run
1999	Lausanne Marathon	m	1977	22	M20	10	0.0381875	11.4566	3.1824	Strassenlauf	Flat run
1999	Lausanne Marathon	m	1955	44	M40	10	0.0381991	11.4532	3.18143	Strassenlauf	Flat run
1999	Lausanne Marathon	m	1943	56	M55	10	0.0382581	11.4355	3.17652	Strassenlauf	Flat run
1999	Lausanne Marathon	m	1945	54	M50	10	0.0382743	11.4306	3.17518	Strassenlauf	Flat run
1999	Lausanne Marathon	m	1953	46	M45	10	0.0383229	11.4161	3.17115	Strassenlauf	Flat run
1999	Lausanne Marathon	m	1972	27	M25	10	0.0383507	11.4079	3.16885	Strassenlauf	Flat run
1999	Lausanne Marathon	m	1954	45	M45	10	0.0383588	11.4055	3.16819	Strassenlauf	Flat run
1999	Lausanne Marathon	m	1956	43	M40	10	0.03839	11.3962	3.16561	Strassenlauf	Flat run
1999	Lausanne Marathon	m	1961	38	M35	10	0.0384676	11.3732	3.15922	Strassenlauf	Flat run
1999	Lausanne Marathon	m	1958	41	M40	10	0.0384676	11.3732	3.15922	Strassenlauf	Flat run
1999	Lausanne Marathon	m	1954	45	M45	10	0.0384745	11.3712	3.15865	Strassenlauf	Flat run
1999	Lausanne Marathon	m	1938	61	M60	10	0.0385394	11.352	3.15334	Strassenlauf	Flat run
1999	Lausanne Marathon	m	1959	40	M40	10	0.0385579	11.3466	3.15183	Strassenlauf	Flat run
1999	Lausanne Marathon	m	1966	33	M30	10	0.0385787	11.3405	3.15013	Strassenlauf	Flat run
1999	Lausanne Marathon	m	1962	37	M35	10	0.0386123	11.3306	3.14739	Strassenlauf	Flat run
1999	Lausanne Marathon	m	1962	37	M35	10	0.0386204	11.3282	3.14673	Strassenlauf	Flat run
1999	Lausanne Marathon	m	1966	33	M30	10	0.0386493	11.3197	3.14437	Strassenlauf	Flat run
1999	Lausanne Marathon	m	1947	52	M50	10	0.0387396	11.2934	3.13704	Strassenlauf	Flat run
1999	Lausanne Marathon	m	1964	35	M35	10	0.0387697	11.2846	3.13461	Strassenlauf	Flat run
1999	Lausanne Marathon	m	1961	38	M35	10	0.038794	11.2775	3.13265	Strassenlauf	Flat run
1999	Lausanne Marathon	m	1945	54	M50	10	0.0388646	11.257	3.12695	Strassenlauf	Flat run
1999	Lausanne Marathon	m	1969	30	M30	10	0.0389259	11.2393	3.12203	Strassenlauf	Flat run
1999	Lausanne Marathon	m	1956	43	M40	10	0.0389294	11.2383	3.12175	Strassenlauf	Flat run
1999	Lausanne Marathon	m	1973	26	M25	10	0.0389479	11.2329	3.12026	Strassenlauf	Flat run
1999	Lausanne Marathon	m	1953	46	M45	10	0.0389815	11.2233	3.11758	Strassenlauf	Flat run
1999	Lausanne Marathon	m	1953	46	M45	10	0.0390359	11.2076	3.11323	Strassenlauf	Flat run
1999	Lausanne Marathon	m	1967	32	M30	10	0.0390544	11.2023	3.11176	Strassenlauf	Flat run
1999	Lausanne Marathon	m	1964	35	M35	10	0.0390556	11.202	3.11166	Strassenlauf	Flat run
1999	Lausanne Marathon	m	1934	65	M65	10	0.0391574	11.1729	3.10357	Strassenlauf	Flat run
1999	Lausanne Marathon	m	1938	61	M60	10	0.0391771	11.1672	3.10201	Strassenlauf	Flat run
1999	Lausanne Marathon	m	1925	74	M70	10	0.0391852	11.1649	3.10137	Strassenlauf	Flat run
1999	Lausanne Marathon	m	1952	47	M45	10	0.0392465	11.1475	3.09652	Strassenlauf	Flat run
1999	Lausanne Marathon	m	1956	43	M40	10	0.0392627	11.1429	3.09525	Strassenlauf	Flat run
1999	Lausanne Marathon	m	1966	33	M30	10	0.0392847	11.1366	3.09351	Strassenlauf	Flat run
1999	Lausanne Marathon	m	1936	63	M60	10	0.0393449	11.1196	3.08878	Strassenlauf	Flat run
1999	Lausanne Marathon	m	1938	61	M60	10	0.039463	11.0863	3.07954	Strassenlauf	Flat run
1999	Lausanne Marathon	m	1958	41	M40	10	0.0394907	11.0785	3.07737	Strassenlauf	Flat run
1999	Lausanne Marathon	m	1948	51	M50	10	0.0395301	11.0675	3.07431	Strassenlauf	Flat run
1999	Lausanne Marathon	m	1965	34	M30	10	0.03961	11.0452	3.06811	Strassenlauf	Flat run
1999	Lausanne Marathon	m	1941	58	M55	10	0.0396192	11.0426	3.0674	Strassenlauf	Flat run
1999	Lausanne Marathon	m	1955	44	M40	10	0.0396285	11.04	3.06668	Strassenlauf	Flat run
1999	Lausanne Marathon	m	1969	30	M30	10	0.0396551	11.0326	3.06462	Strassenlauf	Flat run
1999	Lausanne Marathon	m	1960	39	M35	10	0.0396817	11.0252	3.06256	Strassenlauf	Flat run
1999	Lausanne Marathon	m	1957	42	M40	10	0.0396898	11.023	3.06194	Strassenlauf	Flat run
1999	Lausanne Marathon	m	1959	40	M40	10	0.0397477	11.0069	3.05748	Strassenlauf	Flat run
1999	Lausanne Marathon	m	1973	26	M25	10	0.0397847	10.9967	3.05463	Strassenlauf	Flat run
1999	Lausanne Marathon	m	1960	39	M35	10	0.0398125	10.989	3.0525	Strassenlauf	Flat run
1999	Lausanne Marathon	m	1962	37	M35	10	0.0398148	10.9884	3.05233	Strassenlauf	Flat run
1999	Lausanne Marathon	m	1955	44	M40	10	0.0398356	10.9826	3.05073	Strassenlauf	Flat run
1999	Lausanne Marathon	m	1963	36	M35	10	0.0398472	10.9794	3.04984	Strassenlauf	Flat run
1999	Lausanne Marathon	m	1951	48	M45	10	0.0398588	10.9762	3.04896	Strassenlauf	Flat run
1999	Lausanne Marathon	m	1967	32	M30	10	0.0398958	10.9661	3.04613	Strassenlauf	Flat run
1999	Lausanne Marathon	m	1943	56	M55	10	0.0399097	10.9622	3.04507	Strassenlauf	Flat run
1999	Lausanne Marathon	m	1957	42	M40	10	0.0399294	10.9568	3.04357	Strassenlauf	Flat run
1999	Lausanne Marathon	m	1956	43	M40	10	0.0399306	10.9565	3.04348	Strassenlauf	Flat run
1999	Lausanne Marathon	m	1940	59	M55	10	0.0400104	10.9347	3.0374	Strassenlauf	Flat run
1999	Lausanne Marathon	m	1983	16	M18	10	0.0400405	10.9264	3.03512	Strassenlauf	Flat run
1999	Lausanne Marathon	m	1962	37	M35	10	0.0401875	10.8865	3.02402	Strassenlauf	Flat run
1999	Lausanne Marathon	m	1956	43	M40	10	0.0403079	10.854	3.01499	Strassenlauf	Flat run
1999	Lausanne Marathon	m	1959	40	M40	10	0.0404468	10.8167	3.00464	Strassenlauf	Flat run
1999	Lausanne Marathon	m	1958	41	M40	10	0.0404861	10.8062	3.00172	Strassenlauf	Flat run
1999	Lausanne Marathon	m	1955	44	M40	10	0.0405625	10.7858	2.99606	Strassenlauf	Flat run
1999	Lausanne Marathon	m	1961	38	M35	10	0.040625	10.7692	2.99145	Strassenlauf	Flat run
1999	Lausanne Marathon	m	1946	53	M50	10	0.0406343	10.7668	2.99077	Strassenlauf	Flat run
1999	Lausanne Marathon	m	1982	17	M18	10	0.0406574	10.7606	2.98907	Strassenlauf	Flat run
1999	Lausanne Marathon	m	1960	39	M35	10	0.0407049	10.7481	2.98558	Strassenlauf	Flat run
1999	Lausanne Marathon	m	1949	50	M50	10	0.0407766	10.7292	2.98033	Strassenlauf	Flat run
1999	Lausanne Marathon	m	1954	45	M45	10	0.0408032	10.7222	2.97839	Strassenlauf	Flat run
1999	Lausanne Marathon	m	1939	60	M60	10	0.040816	10.7188	2.97746	Strassenlauf	Flat run
1999	Lausanne Marathon	m	1946	53	M50	10	0.0408449	10.7112	2.97535	Strassenlauf	Flat run
1999	Lausanne Marathon	m	1966	33	M30	10	0.0408854	10.7006	2.9724	Strassenlauf	Flat run
1999	Lausanne Marathon	m	1954	45	M45	10	0.040912	10.6937	2.97047	Strassenlauf	Flat run
1999	Lausanne Marathon	m	1964	35	M35	10	0.0409757	10.6771	2.96585	Strassenlauf	Flat run
1999	Lausanne Marathon	m	1963	36	M35	10	0.0409826	10.6753	2.96535	Strassenlauf	Flat run
1999	Lausanne Marathon	m	1950	49	M45	10	0.0410069	10.6689	2.96359	Strassenlauf	Flat run
1999	Lausanne Marathon	m	1961	38	M35	10	0.0410093	10.6683	2.96342	Strassenlauf	Flat run
1999	Lausanne Marathon	m	1973	26	M25	10	0.0410162	10.6665	2.96292	Strassenlauf	Flat run
1999	Lausanne Marathon	m	1964	35	M35	10	0.041088	10.6479	2.95775	Strassenlauf	Flat run
1999	Lausanne Marathon	m	1974	25	M25	10	0.0411215	10.6392	2.95533	Strassenlauf	Flat run
1999	Lausanne Marathon	m	1930	69	M65	10	0.0414248	10.5613	2.9337	Strassenlauf	Flat run
1999	Lausanne Marathon	m	1955	44	M40	10	0.0414317	10.5595	2.93321	Strassenlauf	Flat run
1999	Lausanne Marathon	m	1970	29	M25	10	0.041485	10.546	2.92944	Strassenlauf	Flat run
1999	Lausanne Marathon	m	1958	41	M40	10	0.0415486	10.5298	2.92495	Strassenlauf	Flat run
1999	Lausanne Marathon	m	1963	36	M35	10	0.0415949	10.5181	2.9217	Strassenlauf	Flat run
1999	Lausanne Marathon	m	1969	30	M30	10	0.0416123	10.5137	2.92048	Strassenlauf	Flat run
1999	Lausanne Marathon	m	1946	53	M50	10	0.0416979	10.4921	2.91448	Strassenlauf	Flat run
1999	Lausanne Marathon	m	1957	42	M40	10	0.0417998	10.4666	2.90738	Strassenlauf	Flat run
1999	Lausanne Marathon	m	1958	41	M40	10	0.041809	10.4642	2.90674	Strassenlauf	Flat run
1999	Lausanne Marathon	m	1961	38	M35	10	0.0418831	10.4457	2.90159	Strassenlauf	Flat run
1999	Lausanne Marathon	m	1980	19	M18	10	0.0420266	10.4101	2.89169	Strassenlauf	Flat run
1999	Lausanne Marathon	m	1935	64	M60	10	0.0420428	10.4061	2.89057	Strassenlauf	Flat run
1999	Lausanne Marathon	m	1976	23	M20	10	0.0421574	10.3778	2.88271	Strassenlauf	Flat run
1999	Lausanne Marathon	m	1947	52	M50	10	0.0422384	10.3579	2.87719	Strassenlauf	Flat run
1999	Lausanne Marathon	m	1931	68	M65	10	0.0423738	10.3248	2.86799	Strassenlauf	Flat run
1999	Lausanne Marathon	m	1947	52	M50	10	0.0423993	10.3186	2.86627	Strassenlauf	Flat run
1999	Lausanne Marathon	m	1962	37	M35	10	0.0425185	10.2896	2.85823	Strassenlauf	Flat run
1999	Lausanne Marathon	m	1956	43	M40	10	0.0427465	10.2347	2.84299	Strassenlauf	Flat run
1999	Lausanne Marathon	m	1974	25	M25	10	0.0428241	10.2162	2.83784	Strassenlauf	Flat run
1999	Lausanne Marathon	m	1970	29	M25	10	0.0430185	10.17	2.82501	Strassenlauf	Flat run
1999	Lausanne Marathon	m	1980	19	M18	10	0.04314	10.1414	2.81705	Strassenlauf	Flat run
1999	Lausanne Marathon	m	1955	44	M40	10	0.0432095	10.1251	2.81253	Strassenlauf	Flat run
1999	Lausanne Marathon	m	1943	56	M55	10	0.043213	10.1243	2.8123	Strassenlauf	Flat run
1999	Lausanne Marathon	m	1950	49	M45	10	0.0432303	10.1202	2.81117	Strassenlauf	Flat run
1999	Lausanne Marathon	m	1977	22	M20	10	0.0434306	10.0736	2.79821	Strassenlauf	Flat run
1999	Lausanne Marathon	m	1939	60	M60	10	0.0434896	10.0599	2.79441	Strassenlauf	Flat run
1999	Lausanne Marathon	m	1949	50	M50	10	0.0436435	10.0244	2.78456	Strassenlauf	Flat run
1999	Lausanne Marathon	m	1944	55	M55	10	0.0438414	9.97914	2.77198	Strassenlauf	Flat run
1999	Lausanne Marathon	m	1967	32	M30	10	0.0439329	9.95838	2.76622	Strassenlauf	Flat run
1999	Lausanne Marathon	m	1962	37	M35	10	0.0441065	9.91918	2.75533	Strassenlauf	Flat run
1999	Lausanne Marathon	m	1972	27	M25	10	0.0442905	9.87796	2.74388	Strassenlauf	Flat run
1999	Lausanne Marathon	m	1960	39	M35	10	0.0443299	9.86919	2.74144	Strassenlauf	Flat run
1999	Lausanne Marathon	m	1966	33	M30	10	0.0445613	9.81793	2.7272	Strassenlauf	Flat run
1999	Lausanne Marathon	m	1940	59	M55	10	0.0447905	9.76769	2.71325	Strassenlauf	Flat run
1999	Lausanne Marathon	m	1926	73	M70	10	0.0451111	9.69828	2.69397	Strassenlauf	Flat run
1999	Lausanne Marathon	m	1964	35	M35	10	0.0454282	9.63057	2.67516	Strassenlauf	Flat run
1999	Lausanne Marathon	m	1971	28	M25	10	0.0456736	9.57884	2.66079	Strassenlauf	Flat run
1999	Lausanne Marathon	m	1950	49	M45	10	0.0458021	9.55197	2.65332	Strassenlauf	Flat run
1999	Lausanne Marathon	m	1947	52	M50	10	0.0461238	9.48533	2.63481	Strassenlauf	Flat run
1999	Lausanne Marathon	m	1950	49	M45	10	0.0463576	9.4375	2.62153	Strassenlauf	Flat run
1999	Lausanne Marathon	m	1929	70	M70	10	0.046934	9.3216	2.58933	Strassenlauf	Flat run
1999	Lausanne Marathon	m	1965	34	M30	10	0.0469884	9.3108	2.58633	Strassenlauf	Flat run
1999	Lausanne Marathon	m	1955	44	M40	10	0.0469896	9.31057	2.58627	Strassenlauf	Flat run
1999	Lausanne Marathon	m	1970	29	M25	10	0.0470185	9.30484	2.58468	Strassenlauf	Flat run
1999	Lausanne Marathon	m	1959	40	M40	10	0.0476516	9.18122	2.55034	Strassenlauf	Flat run
1999	Lausanne Marathon	m	1964	35	M35	10	0.0479942	9.11568	2.53213	Strassenlauf	Flat run
1999	Lausanne Marathon	m	1962	37	M35	10	0.0486759	8.98802	2.49667	Strassenlauf	Flat run
1999	Lausanne Marathon	m	1977	22	M20	10	0.0490405	8.9212	2.47811	Strassenlauf	Flat run
1999	Lausanne Marathon	m	1937	62	M60	10	0.049485	8.84107	2.45585	Strassenlauf	Flat run
1999	Lausanne Marathon	m	1962	37	M35	10	0.0507431	8.62187	2.39496	Strassenlauf	Flat run
1999	Lausanne Marathon	m	1951	48	M45	10	0.0507581	8.61931	2.39425	Strassenlauf	Flat run
1999	Lausanne Marathon	m	1942	57	M55	10	0.0508356	8.60617	2.3906	Strassenlauf	Flat run
1999	Lausanne Marathon	m	1975	24	M20	10	0.0514444	8.50432	2.36231	Strassenlauf	Flat run
1999	Lausanne Marathon	m	1969	30	M30	10	0.0520729	8.40168	2.3338	Strassenlauf	Flat run
1999	Lausanne Marathon	m	1967	32	M30	10	0.0520972	8.39776	2.33271	Strassenlauf	Flat run
1999	Lausanne Marathon	m	1957	42	M40	10	0.0528981	8.27061	2.29739	Strassenlauf	Flat run
1999	Lausanne Marathon	m	1971	28	M25	10	0.0540104	8.10029	2.25008	Strassenlauf	Flat run
1999	Lausanne Marathon	m	1964	35	M35	10	0.0594456	7.35967	2.04435	Strassenlauf	Flat run
1999	Lausanne Marathon	m	1933	66	M65	10	0.0601111	7.27819	2.02172	Strassenlauf	Flat run
1999	Lausanne Marathon	m	1925	74	M70	10	0.075213	5.81682	1.61578	Strassenlauf	Flat run
1999	Lausanne Marathon	m	1939	60	M60	10	0.0794549	5.50627	1.52952	Strassenlauf	Flat run
1999	Lausanne Marathon	w	1961	38	W35	10	0.0242662	18.0292	5.00811	Strassenlauf	Flat run
1999	Lausanne Marathon	w	1973	26	W25	10	0.024441	17.9003	4.9723	Strassenlauf	Flat run
1999	Lausanne Marathon	w	1972	27	W25	10	0.0252894	17.2998	4.80549	Strassenlauf	Flat run
1999	Lausanne Marathon	w	1980	19	W18	10	0.0257465	16.9926	4.72016	Strassenlauf	Flat run
1999	Lausanne Marathon	w	1979	20	W20	10	0.0270208	16.1912	4.49756	Strassenlauf	Flat run
1999	Lausanne Marathon	w	1971	28	W25	10	0.0273287	16.0088	4.44689	Strassenlauf	Flat run
1999	Lausanne Marathon	w	1968	31	W30	10	0.0274201	15.9554	4.43206	Strassenlauf	Flat run
1999	Lausanne Marathon	w	1955	44	W40	10	0.0274954	15.9118	4.41994	Strassenlauf	Flat run
1999	Lausanne Marathon	w	1941	58	W55	10	0.0284039	15.4028	4.27855	Strassenlauf	Flat run
1999	Lausanne Marathon	w	1963	36	W35	10	0.0285428	15.3278	4.25773	Strassenlauf	Flat run
1999	Lausanne Marathon	w	1977	22	W20	10	0.0286933	15.2475	4.23541	Strassenlauf	Flat run
1999	Lausanne Marathon	w	1960	39	W35	10	0.0287234	15.2315	4.23097	Strassenlauf	Flat run
1999	Lausanne Marathon	w	1950	49	W45	10	0.0287812	15.2009	4.22246	Strassenlauf	Flat run
1999	Lausanne Marathon	w	1975	24	W20	10	0.0288877	15.1448	4.2069	Strassenlauf	Flat run
1999	Lausanne Marathon	w	1964	35	W35	10	0.029228	14.9685	4.15792	Strassenlauf	Flat run
1999	Lausanne Marathon	w	1977	22	W20	10	0.0293287	14.9171	4.14365	Strassenlauf	Flat run
1999	Lausanne Marathon	w	1960	39	W35	10	0.0295764	14.7922	4.10895	Strassenlauf	Flat run
1999	Lausanne Marathon	w	1973	26	W25	10	0.0295995	14.7806	4.10573	Strassenlauf	Flat run
1999	Lausanne Marathon	w	1968	31	W30	10	0.0297512	14.7053	4.08481	Strassenlauf	Flat run
1999	Lausanne Marathon	w	1979	20	W20	10	0.0298264	14.6682	4.07451	Strassenlauf	Flat run
1999	Lausanne Marathon	w	1956	43	W40	10	0.0299433	14.611	4.0586	Strassenlauf	Flat run
1999	Lausanne Marathon	w	1961	38	W35	10	0.0299525	14.6064	4.05734	Strassenlauf	Flat run
1999	Lausanne Marathon	w	1981	18	W18	10	0.0300197	14.5738	4.04827	Strassenlauf	Flat run
1999	Lausanne Marathon	w	1957	42	W40	10	0.0301632	14.5044	4.02901	Strassenlauf	Flat run
1999	Lausanne Marathon	w	1967	32	W30	10	0.0302743	14.4512	4.01422	Strassenlauf	Flat run
1999	Lausanne Marathon	w	1981	18	W18	10	0.0304352	14.3748	3.993	Strassenlauf	Flat run
1999	Lausanne Marathon	w	1982	17	W18	10	0.0304711	14.3579	3.9883	Strassenlauf	Flat run
1999	Lausanne Marathon	w	1973	26	W25	10	0.0305255	14.3323	3.98119	Strassenlauf	Flat run
1999	Lausanne Marathon	w	1981	18	W18	10	0.0305394	14.3258	3.97938	Strassenlauf	Flat run
1999	Lausanne Marathon	w	1979	20	W20	10	0.0305822	14.3057	3.97381	Strassenlauf	Flat run
1999	Lausanne Marathon	w	1977	22	W20	10	0.0305845	14.3046	3.97351	Strassenlauf	Flat run
1999	Lausanne Marathon	w	1974	25	W25	10	0.0305926	14.3008	3.97246	Strassenlauf	Flat run
1999	Lausanne Marathon	w	1975	24	W20	10	0.0307546	14.2255	3.95153	Strassenlauf	Flat run
1999	Lausanne Marathon	w	1958	41	W40	10	0.0307639	14.2212	3.95034	Strassenlauf	Flat run
1999	Lausanne Marathon	w	1970	29	W25	10	0.030816	14.1972	3.94366	Strassenlauf	Flat run
1999	Lausanne Marathon	w	1970	29	W25	10	0.0310035	14.1113	3.91981	Strassenlauf	Flat run
1999	Lausanne Marathon	w	1965	34	W30	10	0.0310081	14.1092	3.91923	Strassenlauf	Flat run
1999	Lausanne Marathon	w	1974	25	W25	10	0.0310359	14.0966	3.91572	Strassenlauf	Flat run
1999	Lausanne Marathon	w	1962	37	W35	10	0.0311863	14.0286	3.89683	Strassenlauf	Flat run
1999	Lausanne Marathon	w	1979	20	W20	10	0.0314213	13.9237	3.86769	Strassenlauf	Flat run
1999	Lausanne Marathon	w	1949	50	W50	10	0.0314306	13.9196	3.86655	Strassenlauf	Flat run
1999	Lausanne Marathon	w	1965	34	W30	10	0.0314722	13.9011	3.86143	Strassenlauf	Flat run
1999	Lausanne Marathon	w	1981	18	W18	10	0.0315498	13.867	3.85194	Strassenlauf	Flat run
1999	Lausanne Marathon	w	1980	19	W18	10	0.031684	13.8082	3.83562	Strassenlauf	Flat run
1999	Lausanne Marathon	w	1983	16	W18	10	0.0317801	13.7665	3.82402	Strassenlauf	Flat run
1999	Lausanne Marathon	w	1967	32	W30	10	0.0318287	13.7455	3.81818	Strassenlauf	Flat run
1999	Lausanne Marathon	w	1980	19	W18	10	0.0319456	13.6952	3.80421	Strassenlauf	Flat run
1999	Lausanne Marathon	w	1980	19	W18	10	0.0320706	13.6418	3.78938	Strassenlauf	Flat run
1999	Lausanne Marathon	w	1947	52	W50	10	0.0320972	13.6305	3.78624	Strassenlauf	Flat run
1999	Lausanne Marathon	w	1966	33	W30	10	0.0321493	13.6084	3.78011	Strassenlauf	Flat run
1999	Lausanne Marathon	w	1978	21	W20	10	0.0321956	13.5888	3.77467	Strassenlauf	Flat run
1999	Lausanne Marathon	w	1971	28	W25	10	0.032235	13.5722	3.77006	Strassenlauf	Flat run
1999	Lausanne Marathon	w	1981	18	W18	10	0.0322963	13.5464	3.7629	Strassenlauf	Flat run
1999	Lausanne Marathon	w	1969	30	W30	10	0.0324155	13.4966	3.74906	Strassenlauf	Flat run
1999	Lausanne Marathon	w	#VALUE!	#VALUE!	#VALUE!	10	0.0324236	13.4933	3.74813	Strassenlauf	Flat run
1999	Lausanne Marathon	w	1975	24	W20	10	0.0324641	13.4764	3.74345	Strassenlauf	Flat run
1999	Lausanne Marathon	w	1964	35	W35	10	0.032544	13.4433	3.73426	Strassenlauf	Flat run
1999	Lausanne Marathon	w	1976	23	W20	10	0.032559	13.4371	3.73254	Strassenlauf	Flat run
1999	Lausanne Marathon	w	1983	16	W18	10	0.0325914	13.4238	3.72883	Strassenlauf	Flat run
1999	Lausanne Marathon	w	1960	39	W35	10	0.0326875	13.3843	3.71787	Strassenlauf	Flat run
1999	Lausanne Marathon	w	1969	30	W30	10	0.032713	13.3739	3.71497	Strassenlauf	Flat run
1999	Lausanne Marathon	w	1948	51	W50	10	0.0327153	13.373	3.71471	Strassenlauf	Flat run
1999	Lausanne Marathon	w	1971	28	W25	10	0.0327384	13.3635	3.71208	Strassenlauf	Flat run
1999	Lausanne Marathon	w	1974	25	W25	10	0.0328704	13.3099	3.69718	Strassenlauf	Flat run
1999	Lausanne Marathon	w	1972	27	W25	10	0.0330498	13.2376	3.67711	Strassenlauf	Flat run
1999	Lausanne Marathon	w	1976	23	W20	10	0.0330544	13.2358	3.6766	Strassenlauf	Flat run
1999	Lausanne Marathon	w	1976	23	W20	10	0.0332998	13.1382	3.64951	Strassenlauf	Flat run
1999	Lausanne Marathon	w	1962	37	W35	10	0.0333623	13.1136	3.64267	Strassenlauf	Flat run
1999	Lausanne Marathon	w	1983	16	W18	10	0.0334039	13.0973	3.63813	Strassenlauf	Flat run
1999	Lausanne Marathon	w	1973	26	W25	10	0.033463	13.0742	3.63171	Strassenlauf	Flat run
1999	Lausanne Marathon	w	1975	24	W20	10	0.0336134	13.0156	3.61545	Strassenlauf	Flat run
1999	Lausanne Marathon	w	1983	16	W18	10	0.0336528	13.0004	3.61123	Strassenlauf	Flat run
1999	Lausanne Marathon	w	1951	48	W45	10	0.0336539	13	3.6111	Strassenlauf	Flat run
1999	Lausanne Marathon	w	1976	23	W20	10	0.033691	12.9857	3.60713	Strassenlauf	Flat run
1999	Lausanne Marathon	w	1975	24	W20	10	0.0337083	12.979	3.60527	Strassenlauf	Flat run
1999	Lausanne Marathon	w	1955	44	W40	10	0.0337338	12.9692	3.60255	Strassenlauf	Flat run
1999	Lausanne Marathon	w	1964	35	W35	10	0.0337546	12.9612	3.60033	Strassenlauf	Flat run
1999	Lausanne Marathon	w	1975	24	W20	10	0.0337558	12.9607	3.60021	Strassenlauf	Flat run
1999	Lausanne Marathon	w	1979	20	W20	10	0.0338275	12.9332	3.59257	Strassenlauf	Flat run
1999	Lausanne Marathon	w	1976	23	W20	10	0.033956	12.8843	3.57898	Strassenlauf	Flat run
1999	Lausanne Marathon	w	1982	17	W18	10	0.0339699	12.879	3.57751	Strassenlauf	Flat run
1999	Lausanne Marathon	w	1982	17	W18	10	0.033978	12.876	3.57666	Strassenlauf	Flat run
1999	Lausanne Marathon	w	1966	33	W30	10	0.0340336	12.855	3.57082	Strassenlauf	Flat run
1999	Lausanne Marathon	w	1971	28	W25	10	0.0340926	12.8327	3.56464	Strassenlauf	Flat run
1999	Lausanne Marathon	w	1954	45	W45	10	0.0340995	12.8301	3.56391	Strassenlauf	Flat run
1999	Lausanne Marathon	w	1960	39	W35	10	0.0341273	12.8196	3.56101	Strassenlauf	Flat run
1999	Lausanne Marathon	w	1976	23	W20	10	0.034184	12.7984	3.5551	Strassenlauf	Flat run
1999	Lausanne Marathon	w	1952	47	W45	10	0.0341921	12.7953	3.55426	Strassenlauf	Flat run
1999	Lausanne Marathon	w	1976	23	W20	10	0.0341933	12.7949	3.55414	Strassenlauf	Flat run
1999	Lausanne Marathon	w	1981	18	W18	10	0.0342049	12.7906	3.55294	Strassenlauf	Flat run
1999	Lausanne Marathon	w	1967	32	W30	10	0.0342187	12.7854	3.5515	Strassenlauf	Flat run
1999	Lausanne Marathon	w	1968	31	W30	10	0.0342789	12.7629	3.54526	Strassenlauf	Flat run
1999	Lausanne Marathon	w	1956	43	W40	10	0.0342836	12.7612	3.54478	Strassenlauf	Flat run
1999	Lausanne Marathon	w	1946	53	W50	10	0.0342917	12.7582	3.54394	Strassenlauf	Flat run
1999	Lausanne Marathon	w	1966	33	W30	10	0.034456	12.6973	3.52704	Strassenlauf	Flat run
1999	Lausanne Marathon	w	1958	41	W40	10	0.0345301	12.6701	3.51947	Strassenlauf	Flat run
1999	Lausanne Marathon	w	1975	24	W20	10	0.0345787	12.6523	3.51453	Strassenlauf	Flat run
1999	Lausanne Marathon	w	1968	31	W30	10	0.0345833	12.6506	3.51406	Strassenlauf	Flat run
1999	Lausanne Marathon	w	1964	35	W35	10	0.0346412	12.6295	3.50819	Strassenlauf	Flat run
1999	Lausanne Marathon	w	1952	47	W45	10	0.0346586	12.6231	3.50643	Strassenlauf	Flat run
1999	Lausanne Marathon	w	1955	44	W40	10	0.034662	12.6219	3.50608	Strassenlauf	Flat run
1999	Lausanne Marathon	w	1950	49	W45	10	0.0346875	12.6126	3.5035	Strassenlauf	Flat run
1999	Lausanne Marathon	w	1979	20	W20	10	0.0347106	12.6042	3.50117	Strassenlauf	Flat run
1999	Lausanne Marathon	w	1957	42	W40	10	0.0347419	12.5929	3.49802	Strassenlauf	Flat run
1999	Lausanne Marathon	w	1956	43	W40	10	0.034772	12.582	3.49499	Strassenlauf	Flat run
1999	Lausanne Marathon	w	1966	33	W30	10	0.0347905	12.5753	3.49313	Strassenlauf	Flat run
1999	Lausanne Marathon	w	1953	46	W45	10	0.0348056	12.5698	3.49162	Strassenlauf	Flat run
1999	Lausanne Marathon	w	1964	35	W35	10	0.0348275	12.5619	3.48942	Strassenlauf	Flat run
1999	Lausanne Marathon	w	1964	35	W35	10	0.034838	12.5581	3.48837	Strassenlauf	Flat run
1999	Lausanne Marathon	w	1966	33	W30	10	0.0348437	12.5561	3.48779	Strassenlauf	Flat run
1999	Lausanne Marathon	w	1976	23	W20	10	0.0349525	12.517	3.47694	Strassenlauf	Flat run
1999	Lausanne Marathon	w	1984	15	W18	10	0.0350104	12.4963	3.47119	Strassenlauf	Flat run
1999	Lausanne Marathon	w	1955	44	W40	10	0.035066	12.4765	3.46569	Strassenlauf	Flat run
1999	Lausanne Marathon	w	1960	39	W35	10	0.0350891	12.4683	3.4634	Strassenlauf	Flat run
1999	Lausanne Marathon	w	1978	21	W20	10	0.0351308	12.4535	3.4593	Strassenlauf	Flat run
1999	Lausanne Marathon	w	1958	41	W40	10	0.0351539	12.4453	3.45702	Strassenlauf	Flat run
1999	Lausanne Marathon	w	1965	34	W30	10	0.0352002	12.4289	3.45247	Strassenlauf	Flat run
1999	Lausanne Marathon	w	1974	25	W25	10	0.0352384	12.4154	3.44873	Strassenlauf	Flat run
1999	Lausanne Marathon	w	1963	36	W35	10	0.035316	12.3882	3.44116	Strassenlauf	Flat run
1999	Lausanne Marathon	w	1965	34	W30	10	0.0353912	12.3618	3.43384	Strassenlauf	Flat run
1999	Lausanne Marathon	w	1982	17	W18	10	0.0354236	12.3505	3.4307	Strassenlauf	Flat run
1999	Lausanne Marathon	w	1961	38	W35	10	0.035463	12.3368	3.42689	Strassenlauf	Flat run
1999	Lausanne Marathon	w	1960	39	W35	10	0.0354722	12.3336	3.426	Strassenlauf	Flat run
1999	Lausanne Marathon	w	1950	49	W45	10	0.0354734	12.3332	3.42589	Strassenlauf	Flat run
1999	Lausanne Marathon	w	1955	44	W40	10	0.0354896	12.3276	3.42432	Strassenlauf	Flat run
1999	Lausanne Marathon	w	1972	27	W25	10	0.0355023	12.3231	3.42309	Strassenlauf	Flat run
1999	Lausanne Marathon	w	1960	39	W35	10	0.0355208	12.3167	3.42131	Strassenlauf	Flat run
1999	Lausanne Marathon	w	1963	36	W35	10	0.035537	12.3111	3.41975	Strassenlauf	Flat run
1999	Lausanne Marathon	w	1962	37	W35	10	0.035537	12.3111	3.41975	Strassenlauf	Flat run
1999	Lausanne Marathon	w	1969	30	W30	10	0.0355949	12.2911	3.41419	Strassenlauf	Flat run
1999	Lausanne Marathon	w	1966	33	W30	10	0.0356435	12.2743	3.40953	Strassenlauf	Flat run
1999	Lausanne Marathon	w	1971	28	W25	10	0.0357488	12.2382	3.39949	Strassenlauf	Flat run
1999	Lausanne Marathon	w	1974	25	W25	10	0.0357523	12.237	3.39916	Strassenlauf	Flat run
1999	Lausanne Marathon	w	1982	17	W18	10	0.0357928	12.2231	3.39531	Strassenlauf	Flat run
1999	Lausanne Marathon	w	1978	21	W20	10	0.0358056	12.2188	3.3941	Strassenlauf	Flat run
1999	Lausanne Marathon	w	1967	32	W30	10	0.0358414	12.2065	3.39071	Strassenlauf	Flat run
1999	Lausanne Marathon	w	1980	19	W18	10	0.0358472	12.2046	3.39016	Strassenlauf	Flat run
1999	Lausanne Marathon	w	1968	31	W30	10	0.0358472	12.2046	3.39016	Strassenlauf	Flat run
1999	Lausanne Marathon	w	1982	17	W18	10	0.0358738	12.1955	3.38764	Strassenlauf	Flat run
1999	Lausanne Marathon	w	1964	35	W35	10	0.0358877	12.1908	3.38633	Strassenlauf	Flat run
1999	Lausanne Marathon	w	1978	21	W20	10	0.035897	12.1877	3.38546	Strassenlauf	Flat run
1999	Lausanne Marathon	w	1935	64	W60	10	0.0359005	12.1865	3.38513	Strassenlauf	Flat run
1999	Lausanne Marathon	w	1970	29	W25	10	0.0359132	12.1822	3.38393	Strassenlauf	Flat run
1999	Lausanne Marathon	w	1963	36	W35	10	0.0359282	12.1771	3.38251	Strassenlauf	Flat run
1999	Lausanne Marathon	w	1953	46	W45	10	0.0360023	12.152	3.37555	Strassenlauf	Flat run
1999	Lausanne Marathon	w	1966	33	W30	10	0.0361528	12.1014	3.36151	Strassenlauf	Flat run
1999	Lausanne Marathon	w	1956	43	W40	10	0.0361782	12.0929	3.35914	Strassenlauf	Flat run
1999	Lausanne Marathon	w	1958	41	W40	10	0.0362697	12.0624	3.35067	Strassenlauf	Flat run
1999	Lausanne Marathon	w	1962	37	W35	10	0.0363438	12.0378	3.34384	Strassenlauf	Flat run
1999	Lausanne Marathon	w	1947	52	W50	10	0.0363565	12.0336	3.34267	Strassenlauf	Flat run
1999	Lausanne Marathon	w	1961	38	W35	10	0.0363773	12.0267	3.34076	Strassenlauf	Flat run
1999	Lausanne Marathon	w	1959	40	W40	10	0.0364086	12.0164	3.33789	Strassenlauf	Flat run
1999	Lausanne Marathon	w	1965	34	W30	10	0.0364421	12.0053	3.33482	Strassenlauf	Flat run
1999	Lausanne Marathon	w	1967	32	W30	10	0.036456	12.0008	3.33354	Strassenlauf	Flat run
1999	Lausanne Marathon	w	1960	39	W35	10	0.036478	11.9935	3.33154	Strassenlauf	Flat run
1999	Lausanne Marathon	w	1959	40	W40	10	0.0364907	11.9893	3.33037	Strassenlauf	Flat run
1999	Lausanne Marathon	w	1966	33	W30	10	0.0364965	11.9874	3.32984	Strassenlauf	Flat run
1999	Lausanne Marathon	w	1970	29	W25	10	0.0365	11.9863	3.32953	Strassenlauf	Flat run
1999	Lausanne Marathon	w	1964	35	W35	10	0.0365093	11.9833	3.32868	Strassenlauf	Flat run
1999	Lausanne Marathon	w	1950	49	W45	10	0.0365671	11.9643	3.32342	Strassenlauf	Flat run
1999	Lausanne Marathon	w	1973	26	W25	10	0.0365938	11.9556	3.321	Strassenlauf	Flat run
1999	Lausanne Marathon	w	1962	37	W35	10	0.0366829	11.9265	3.31293	Strassenlauf	Flat run
1999	Lausanne Marathon	w	1956	43	W40	10	0.0367002	11.9209	3.31136	Strassenlauf	Flat run
1999	Lausanne Marathon	w	1968	31	W30	10	0.0367674	11.8991	3.30532	Strassenlauf	Flat run
1999	Lausanne Marathon	w	1963	36	W35	10	0.0367859	11.8932	3.30365	Strassenlauf	Flat run
1999	Lausanne Marathon	w	1962	37	W35	10	0.0368322	11.8782	3.2995	Strassenlauf	Flat run
1999	Lausanne Marathon	w	1967	32	W30	10	0.0368495	11.8726	3.29795	Strassenlauf	Flat run
1999	Lausanne Marathon	w	1956	43	W40	10	0.0369282	11.8473	3.29092	Strassenlauf	Flat run
1999	Lausanne Marathon	w	1964	35	W35	10	0.036934	11.8454	3.2904	Strassenlauf	Flat run
1999	Lausanne Marathon	w	1959	40	W40	10	0.0369352	11.8451	3.2903	Strassenlauf	Flat run
1999	Lausanne Marathon	w	1955	44	W40	10	0.0369537	11.8391	3.28865	Strassenlauf	Flat run
1999	Lausanne Marathon	w	1972	27	W25	10	0.0369699	11.8339	3.28721	Strassenlauf	Flat run
1999	Lausanne Marathon	w	1959	40	W40	10	0.0369977	11.8251	3.28474	Strassenlauf	Flat run
1999	Lausanne Marathon	w	1952	47	W45	10	0.0370116	11.8206	3.28351	Strassenlauf	Flat run
1999	Lausanne Marathon	w	1964	35	W35	10	0.0370139	11.8199	3.2833	Strassenlauf	Flat run
1999	Lausanne Marathon	w	1969	30	W30	10	0.0370174	11.8188	3.28299	Strassenlauf	Flat run
1999	Lausanne Marathon	w	1955	44	W40	10	0.0370266	11.8158	3.28217	Strassenlauf	Flat run
1999	Lausanne Marathon	w	1967	32	W30	10	0.0370741	11.8007	3.27797	Strassenlauf	Flat run
1999	Lausanne Marathon	w	1978	21	W20	10	0.037088	11.7963	3.27674	Strassenlauf	Flat run
1999	Lausanne Marathon	w	1963	36	W35	10	0.0371898	11.764	3.26777	Strassenlauf	Flat run
1999	Lausanne Marathon	w	1960	39	W35	10	0.0372234	11.7534	3.26482	Strassenlauf	Flat run
1999	Lausanne Marathon	w	1968	31	W30	10	0.0373218	11.7224	3.25622	Strassenlauf	Flat run
1999	Lausanne Marathon	w	1960	39	W35	10	0.03739	11.701	3.25027	Strassenlauf	Flat run
1999	Lausanne Marathon	w	1968	31	W30	10	0.0374178	11.6923	3.24786	Strassenlauf	Flat run
1999	Lausanne Marathon	w	1983	16	W18	10	0.037434	11.6872	3.24645	Strassenlauf	Flat run
1999	Lausanne Marathon	w	1954	45	W45	10	0.0375613	11.6476	3.23545	Strassenlauf	Flat run
1999	Lausanne Marathon	w	1961	38	W35	10	0.0375718	11.6444	3.23455	Strassenlauf	Flat run
1999	Lausanne Marathon	w	1965	34	W30	10	0.0375787	11.6422	3.23395	Strassenlauf	Flat run
1999	Lausanne Marathon	w	1965	34	W30	10	0.0375903	11.6386	3.23296	Strassenlauf	Flat run
1999	Lausanne Marathon	w	1965	34	W30	10	0.0375995	11.6358	3.23216	Strassenlauf	Flat run
1999	Lausanne Marathon	w	1967	32	W30	10	0.0376204	11.6293	3.23037	Strassenlauf	Flat run
1999	Lausanne Marathon	w	1961	38	W35	10	0.037669	11.6143	3.2262	Strassenlauf	Flat run
1999	Lausanne Marathon	w	1960	39	W35	10	0.0377593	11.5866	3.21849	Strassenlauf	Flat run
1999	Lausanne Marathon	w	1969	30	W30	10	0.0377789	11.5805	3.21681	Strassenlauf	Flat run
1999	Lausanne Marathon	w	1969	30	W30	10	0.0377963	11.5752	3.21534	Strassenlauf	Flat run
1999	Lausanne Marathon	w	1950	49	W45	10	0.0378171	11.5688	3.21356	Strassenlauf	Flat run
1999	Lausanne Marathon	w	1960	39	W35	10	0.0378553	11.5572	3.21032	Strassenlauf	Flat run
1999	Lausanne Marathon	w	1962	37	W35	10	0.0378588	11.5561	3.21003	Strassenlauf	Flat run
1999	Lausanne Marathon	w	1976	23	W20	10	0.037912	11.5399	3.20552	Strassenlauf	Flat run
1999	Lausanne Marathon	w	1970	29	W25	10	0.0380069	11.5111	3.19752	Strassenlauf	Flat run
1999	Lausanne Marathon	w	1960	39	W35	10	0.0380475	11.4988	3.19411	Strassenlauf	Flat run
1999	Lausanne Marathon	w	1968	31	W30	10	0.038059	11.4953	3.19314	Strassenlauf	Flat run
1999	Lausanne Marathon	w	1947	52	W50	10	0.0380625	11.4943	3.19285	Strassenlauf	Flat run
1999	Lausanne Marathon	w	1961	38	W35	10	0.0381319	11.4733	3.18703	Strassenlauf	Flat run
1999	Lausanne Marathon	w	1951	48	W45	10	0.038147	11.4688	3.18578	Strassenlauf	Flat run
1999	Lausanne Marathon	w	1966	33	W30	10	0.0381609	11.4646	3.18462	Strassenlauf	Flat run
1999	Lausanne Marathon	w	1959	40	W40	10	0.0381713	11.4615	3.18375	Strassenlauf	Flat run
1999	Lausanne Marathon	w	1950	49	W45	10	0.0381794	11.4591	3.18307	Strassenlauf	Flat run
1999	Lausanne Marathon	w	1973	26	W25	10	0.0381991	11.4532	3.18143	Strassenlauf	Flat run
1999	Lausanne Marathon	w	1971	28	W25	10	0.0382731	11.431	3.17528	Strassenlauf	Flat run
1999	Lausanne Marathon	w	1961	38	W35	10	0.0382766	11.43	3.17499	Strassenlauf	Flat run
1999	Lausanne Marathon	w	1978	21	W20	10	0.0382778	11.4296	3.17489	Strassenlauf	Flat run
1999	Lausanne Marathon	w	1971	28	W25	10	0.0382847	11.4275	3.17432	Strassenlauf	Flat run
1999	Lausanne Marathon	w	1972	27	W25	10	0.0382998	11.423	3.17307	Strassenlauf	Flat run
1999	Lausanne Marathon	w	1954	45	W45	10	0.0383206	11.4168	3.17134	Strassenlauf	Flat run
1999	Lausanne Marathon	w	1958	41	W40	10	0.0383611	11.4048	3.16799	Strassenlauf	Flat run
1999	Lausanne Marathon	w	1977	22	W20	10	0.0383657	11.4034	3.16761	Strassenlauf	Flat run
1999	Lausanne Marathon	w	1980	19	W18	10	0.0384028	11.3924	3.16456	Strassenlauf	Flat run
1999	Lausanne Marathon	w	1939	60	W60	10	0.0384086	11.3907	3.16408	Strassenlauf	Flat run
1999	Lausanne Marathon	w	1965	34	W30	10	0.0384363	11.3825	3.16179	Strassenlauf	Flat run
1999	Lausanne Marathon	w	1976	23	W20	10	0.0384583	11.3759	3.15999	Strassenlauf	Flat run
1999	Lausanne Marathon	w	1967	32	W30	10	0.0384965	11.3647	3.15685	Strassenlauf	Flat run
1999	Lausanne Marathon	w	1971	28	W25	10	0.0385197	11.3578	3.15495	Strassenlauf	Flat run
1999	Lausanne Marathon	w	1982	17	W18	10	0.0385243	11.3565	3.15457	Strassenlauf	Flat run
1999	Lausanne Marathon	w	1959	40	W40	10	0.038544	11.3507	3.15296	Strassenlauf	Flat run
1999	Lausanne Marathon	w	1979	20	W20	10	0.0385486	11.3493	3.15259	Strassenlauf	Flat run
1999	Lausanne Marathon	w	1943	56	W55	10	0.0385949	11.3357	3.1488	Strassenlauf	Flat run
1999	Lausanne Marathon	w	1948	51	W50	10	0.0386227	11.3275	3.14654	Strassenlauf	Flat run
1999	Lausanne Marathon	w	1966	33	W30	10	0.0386262	11.3265	3.14626	Strassenlauf	Flat run
1999	Lausanne Marathon	w	1947	52	W50	10	0.0386447	11.3211	3.14475	Strassenlauf	Flat run
1999	Lausanne Marathon	w	1949	50	W50	10	0.0386655	11.315	3.14305	Strassenlauf	Flat run
1999	Lausanne Marathon	w	1963	36	W35	10	0.038728	11.2967	3.13798	Strassenlauf	Flat run
1999	Lausanne Marathon	w	1971	28	W25	10	0.0387326	11.2954	3.13761	Strassenlauf	Flat run
1999	Lausanne Marathon	w	1981	18	W18	10	0.0387454	11.2917	3.13658	Strassenlauf	Flat run
1999	Lausanne Marathon	w	1945	54	W50	10	0.0387639	11.2863	3.13508	Strassenlauf	Flat run
1999	Lausanne Marathon	w	1965	34	W30	10	0.0388079	11.2735	3.13152	Strassenlauf	Flat run
1999	Lausanne Marathon	w	1971	28	W25	10	0.0388287	11.2674	3.12984	Strassenlauf	Flat run
1999	Lausanne Marathon	w	1977	22	W20	10	0.0388356	11.2654	3.12928	Strassenlauf	Flat run
1999	Lausanne Marathon	w	1965	34	W30	10	0.0388762	11.2537	3.12602	Strassenlauf	Flat run
1999	Lausanne Marathon	w	1959	40	W40	10	0.0388924	11.249	3.12472	Strassenlauf	Flat run
1999	Lausanne Marathon	w	1959	40	W40	10	0.0389583	11.2299	3.11943	Strassenlauf	Flat run
1999	Lausanne Marathon	w	1965	34	W30	10	0.039	11.2179	3.1161	Strassenlauf	Flat run
1999	Lausanne Marathon	w	1976	23	W20	10	0.0390278	11.21	3.11388	Strassenlauf	Flat run
1999	Lausanne Marathon	w	1965	34	W30	10	0.0390509	11.2033	3.11203	Strassenlauf	Flat run
1999	Lausanne Marathon	w	1962	37	W35	10	0.0390521	11.203	3.11194	Strassenlauf	Flat run
1999	Lausanne Marathon	w	1966	33	W30	10	0.039081	11.1947	3.10964	Strassenlauf	Flat run
1999	Lausanne Marathon	w	1969	30	W30	10	0.0391887	11.1639	3.1011	Strassenlauf	Flat run
1999	Lausanne Marathon	w	1966	33	W30	10	0.039213	11.157	3.09917	Strassenlauf	Flat run
1999	Lausanne Marathon	w	1961	38	W35	10	0.0392326	11.1514	3.09762	Strassenlauf	Flat run
1999	Lausanne Marathon	w	1950	49	W45	10	0.039235	11.1508	3.09744	Strassenlauf	Flat run
1999	Lausanne Marathon	w	1959	40	W40	10	0.0392454	11.1478	3.09661	Strassenlauf	Flat run
1999	Lausanne Marathon	w	1969	30	W30	10	0.0392523	11.1458	3.09607	Strassenlauf	Flat run
1999	Lausanne Marathon	w	1980	19	W18	10	0.0392558	11.1449	3.09579	Strassenlauf	Flat run
1999	Lausanne Marathon	w	1982	17	W18	10	0.0392731	11.1399	3.09442	Strassenlauf	Flat run
1999	Lausanne Marathon	w	1972	27	W25	10	0.0392812	11.1376	3.09379	Strassenlauf	Flat run
1999	Lausanne Marathon	w	1984	15	W18	10	0.039287	11.136	3.09333	Strassenlauf	Flat run
1999	Lausanne Marathon	w	1962	37	W35	10	0.0393113	11.1291	3.09142	Strassenlauf	Flat run
1999	Lausanne Marathon	w	1980	19	W18	10	0.0394005	11.1039	3.08443	Strassenlauf	Flat run
1999	Lausanne Marathon	w	1953	46	W45	10	0.0394016	11.1036	3.08433	Strassenlauf	Flat run
1999	Lausanne Marathon	w	1962	37	W35	10	0.0394051	11.1026	3.08406	Strassenlauf	Flat run
1999	Lausanne Marathon	w	1967	32	W30	10	0.0394178	11.099	3.08307	Strassenlauf	Flat run
1999	Lausanne Marathon	w	1951	48	W45	10	0.0394213	11.0981	3.0828	Strassenlauf	Flat run
1999	Lausanne Marathon	w	1957	42	W40	10	0.0394861	11.0798	3.07773	Strassenlauf	Flat run
1999	Lausanne Marathon	w	1953	46	W45	10	0.0395764	11.0546	3.07071	Strassenlauf	Flat run
1999	Lausanne Marathon	w	1947	52	W50	10	0.0396088	11.0455	3.0682	Strassenlauf	Flat run
1999	Lausanne Marathon	w	1971	28	W25	10	0.039662	11.0307	3.06408	Strassenlauf	Flat run
1999	Lausanne Marathon	w	1962	37	W35	10	0.0397222	11.014	3.05944	Strassenlauf	Flat run
1999	Lausanne Marathon	w	1959	40	W40	10	0.0397257	11.013	3.05917	Strassenlauf	Flat run
1999	Lausanne Marathon	w	1968	31	W30	10	0.0397326	11.0111	3.05864	Strassenlauf	Flat run
1999	Lausanne Marathon	w	1970	29	W25	10	0.0397442	11.0079	3.05775	Strassenlauf	Flat run
1999	Lausanne Marathon	w	1944	55	W55	10	0.0397998	10.9925	3.05348	Strassenlauf	Flat run
1999	Lausanne Marathon	w	1959	40	W40	10	0.039809	10.99	3.05277	Strassenlauf	Flat run
1999	Lausanne Marathon	w	1967	32	W30	10	0.0398241	10.9858	3.05162	Strassenlauf	Flat run
1999	Lausanne Marathon	w	1957	42	W40	10	0.0398287	10.9845	3.05126	Strassenlauf	Flat run
1999	Lausanne Marathon	w	1977	22	W20	10	0.0398299	10.9842	3.05117	Strassenlauf	Flat run
1999	Lausanne Marathon	w	1958	41	W40	10	0.0398623	10.9753	3.04869	Strassenlauf	Flat run
1999	Lausanne Marathon	w	1985	14	W18	10	0.0398912	10.9673	3.04648	Strassenlauf	Flat run
1999	Lausanne Marathon	w	1965	34	W30	10	0.0399016	10.9645	3.04569	Strassenlauf	Flat run
1999	Lausanne Marathon	w	1960	39	W35	10	0.0399282	10.9572	3.04365	Strassenlauf	Flat run
1999	Lausanne Marathon	w	1973	26	W25	10	0.0399549	10.9499	3.04163	Strassenlauf	Flat run
1999	Lausanne Marathon	w	1964	35	W35	10	0.0399572	10.9492	3.04145	Strassenlauf	Flat run
1999	Lausanne Marathon	w	1961	38	W35	10	0.0399861	10.9413	3.03925	Strassenlauf	Flat run
1999	Lausanne Marathon	w	1952	47	W45	10	0.0399954	10.9388	3.03855	Strassenlauf	Flat run
1999	Lausanne Marathon	w	1960	39	W35	10	0.0400081	10.9353	3.03758	Strassenlauf	Flat run
1999	Lausanne Marathon	w	1963	36	W35	10	0.0400127	10.934	3.03723	Strassenlauf	Flat run
1999	Lausanne Marathon	w	1981	18	W18	10	0.0400336	10.9283	3.03565	Strassenlauf	Flat run
1999	Lausanne Marathon	w	1976	23	W20	10	0.040059	10.9214	3.03372	Strassenlauf	Flat run
1999	Lausanne Marathon	w	1962	37	W35	10	0.040088	10.9135	3.03153	Strassenlauf	Flat run
1999	Lausanne Marathon	w	1970	29	W25	10	0.0401146	10.9063	3.02952	Strassenlauf	Flat run
1999	Lausanne Marathon	w	1950	49	W45	10	0.0401204	10.9047	3.02908	Strassenlauf	Flat run
1999	Lausanne Marathon	w	1965	34	W30	10	0.0401319	10.9015	3.02821	Strassenlauf	Flat run
1999	Lausanne Marathon	w	1972	27	W25	10	0.0401412	10.899	3.02751	Strassenlauf	Flat run
1999	Lausanne Marathon	w	1966	33	W30	10	0.0401586	10.8943	3.0262	Strassenlauf	Flat run
1999	Lausanne Marathon	w	1971	28	W25	10	0.0401806	10.8884	3.02454	Strassenlauf	Flat run
1999	Lausanne Marathon	w	1955	44	W40	10	0.0402234	10.8768	3.02132	Strassenlauf	Flat run
1999	Lausanne Marathon	w	1959	40	W40	10	0.0402431	10.8714	3.01984	Strassenlauf	Flat run
1999	Lausanne Marathon	w	1977	22	W20	10	0.0402442	10.8711	3.01976	Strassenlauf	Flat run
1999	Lausanne Marathon	w	1969	30	W30	10	0.040287	10.8596	3.01655	Strassenlauf	Flat run
1999	Lausanne Marathon	w	1968	31	W30	10	0.0402986	10.8565	3.01568	Strassenlauf	Flat run
1999	Lausanne Marathon	w	1980	19	W18	10	0.0403287	10.8484	3.01343	Strassenlauf	Flat run
1999	Lausanne Marathon	w	1957	42	W40	10	0.0403391	10.8456	3.01265	Strassenlauf	Flat run
1999	Lausanne Marathon	w	1955	44	W40	10	0.0403669	10.8381	3.01058	Strassenlauf	Flat run
1999	Lausanne Marathon	w	1954	45	W45	10	0.0403727	10.8365	3.01015	Strassenlauf	Flat run
1999	Lausanne Marathon	w	1974	25	W25	10	0.0403808	10.8344	3.00954	Strassenlauf	Flat run
1999	Lausanne Marathon	w	1959	40	W40	10	0.0403843	10.8334	3.00929	Strassenlauf	Flat run
1999	Lausanne Marathon	w	1971	28	W25	10	0.0403877	10.8325	3.00903	Strassenlauf	Flat run
1999	Lausanne Marathon	w	1949	50	W50	10	0.0403935	10.8309	3.0086	Strassenlauf	Flat run
1999	Lausanne Marathon	w	1966	33	W30	10	0.0404086	10.8269	3.00748	Strassenlauf	Flat run
1999	Lausanne Marathon	w	1965	34	W30	10	0.0404537	10.8148	3.00412	Strassenlauf	Flat run
1999	Lausanne Marathon	w	1960	39	W35	10	0.0405035	10.8015	3.00043	Strassenlauf	Flat run
1999	Lausanne Marathon	w	1952	47	W45	10	0.0405058	10.8009	3.00026	Strassenlauf	Flat run
1999	Lausanne Marathon	w	1969	30	W30	10	0.0405532	10.7883	2.99675	Strassenlauf	Flat run
1999	Lausanne Marathon	w	1961	38	W35	10	0.0405822	10.7806	2.99461	Strassenlauf	Flat run
1999	Lausanne Marathon	w	1967	32	W30	10	0.0405868	10.7794	2.99427	Strassenlauf	Flat run
1999	Lausanne Marathon	w	1960	39	W35	10	0.0406551	10.7613	2.98924	Strassenlauf	Flat run
1999	Lausanne Marathon	w	1962	37	W35	10	0.0406794	10.7548	2.98745	Strassenlauf	Flat run
1999	Lausanne Marathon	w	1939	60	W60	10	0.0406852	10.7533	2.98703	Strassenlauf	Flat run
1999	Lausanne Marathon	w	1968	31	W30	10	0.0406956	10.7505	2.98626	Strassenlauf	Flat run
1999	Lausanne Marathon	w	1960	39	W35	10	0.0407072	10.7475	2.98541	Strassenlauf	Flat run
1999	Lausanne Marathon	w	1964	35	W35	10	0.0407234	10.7432	2.98423	Strassenlauf	Flat run
1999	Lausanne Marathon	w	1967	32	W30	10	0.0407292	10.7417	2.9838	Strassenlauf	Flat run
1999	Lausanne Marathon	w	1957	42	W40	10	0.040735	10.7402	2.98338	Strassenlauf	Flat run
1999	Lausanne Marathon	w	1953	46	W45	10	0.0407662	10.7319	2.98109	Strassenlauf	Flat run
1999	Lausanne Marathon	w	1961	38	W35	10	0.0407917	10.7252	2.97923	Strassenlauf	Flat run
1999	Lausanne Marathon	w	1977	22	W20	10	0.0408171	10.7185	2.97737	Strassenlauf	Flat run
1999	Lausanne Marathon	w	1950	49	W45	10	0.0408333	10.7143	2.97619	Strassenlauf	Flat run
1999	Lausanne Marathon	w	1958	41	W40	10	0.0408345	10.714	2.97611	Strassenlauf	Flat run
1999	Lausanne Marathon	w	1973	26	W25	10	0.0408507	10.7097	2.97493	Strassenlauf	Flat run
1999	Lausanne Marathon	w	1974	25	W25	10	0.0408912	10.6991	2.97198	Strassenlauf	Flat run
1999	Lausanne Marathon	w	1950	49	W45	10	0.0408912	10.6991	2.97198	Strassenlauf	Flat run
1999	Lausanne Marathon	w	1964	35	W35	10	0.0409016	10.6964	2.97122	Strassenlauf	Flat run
1999	Lausanne Marathon	w	1957	42	W40	10	0.0409271	10.6897	2.96937	Strassenlauf	Flat run
1999	Lausanne Marathon	w	1981	18	W18	10	0.0409294	10.6891	2.96921	Strassenlauf	Flat run
1999	Lausanne Marathon	w	1954	45	W45	10	0.0409525	10.6831	2.96753	Strassenlauf	Flat run
1999	Lausanne Marathon	w	1962	37	W35	10	0.0409583	10.6816	2.96711	Strassenlauf	Flat run
1999	Lausanne Marathon	w	1972	27	W25	10	0.0410104	10.668	2.96334	Strassenlauf	Flat run
1999	Lausanne Marathon	w	1958	41	W40	10	0.0410231	10.6647	2.96242	Strassenlauf	Flat run
1999	Lausanne Marathon	w	1969	30	W30	10	0.0410451	10.659	2.96083	Strassenlauf	Flat run
1999	Lausanne Marathon	w	1969	30	W30	10	0.0410509	10.6575	2.96042	Strassenlauf	Flat run
1999	Lausanne Marathon	w	1977	22	W20	10	0.0410544	10.6566	2.96016	Strassenlauf	Flat run
1999	Lausanne Marathon	w	1963	36	W35	10	0.0410567	10.656	2.96	Strassenlauf	Flat run
1999	Lausanne Marathon	w	1968	31	W30	10	0.0410729	10.6518	2.95883	Strassenlauf	Flat run
1999	Lausanne Marathon	w	1949	50	W50	10	0.0411181	10.6401	2.95558	Strassenlauf	Flat run
1999	Lausanne Marathon	w	1955	44	W40	10	0.041213	10.6156	2.94878	Strassenlauf	Flat run
1999	Lausanne Marathon	w	1962	37	W35	10	0.0412187	10.6141	2.94836	Strassenlauf	Flat run
1999	Lausanne Marathon	w	1972	27	W25	10	0.0412546	10.6049	2.9458	Strassenlauf	Flat run
1999	Lausanne Marathon	w	1967	32	W30	10	0.0413333	10.5847	2.94019	Strassenlauf	Flat run
1999	Lausanne Marathon	w	1968	31	W30	10	0.0413437	10.582	2.93945	Strassenlauf	Flat run
1999	Lausanne Marathon	w	1953	46	W45	10	0.0413634	10.577	2.93805	Strassenlauf	Flat run
1999	Lausanne Marathon	w	1967	32	W30	10	0.0413924	10.5696	2.936	Strassenlauf	Flat run
1999	Lausanne Marathon	w	1943	56	W55	10	0.041419	10.5628	2.93411	Strassenlauf	Flat run
1999	Lausanne Marathon	w	1952	47	W45	10	0.0414352	10.5587	2.93296	Strassenlauf	Flat run
1999	Lausanne Marathon	w	1962	37	W35	10	0.0415787	10.5222	2.92284	Strassenlauf	Flat run
1999	Lausanne Marathon	w	1977	22	W20	10	0.0416632	10.5009	2.91691	Strassenlauf	Flat run
1999	Lausanne Marathon	w	1969	30	W30	10	0.0417442	10.4805	2.91125	Strassenlauf	Flat run
1999	Lausanne Marathon	w	1958	41	W40	10	0.0417558	10.4776	2.91044	Strassenlauf	Flat run
1999	Lausanne Marathon	w	1954	45	W45	10	0.0417685	10.4744	2.90955	Strassenlauf	Flat run
1999	Lausanne Marathon	w	1940	59	W55	10	0.0417789	10.4718	2.90883	Strassenlauf	Flat run
1999	Lausanne Marathon	w	1964	35	W35	10	0.0418785	10.4469	2.90192	Strassenlauf	Flat run
1999	Lausanne Marathon	w	1955	44	W40	10	0.0418981	10.442	2.90055	Strassenlauf	Flat run
1999	Lausanne Marathon	w	1962	37	W35	10	0.0419387	10.4319	2.89775	Strassenlauf	Flat run
1999	Lausanne Marathon	w	1963	36	W35	10	0.0420556	10.4029	2.8897	Strassenlauf	Flat run
1999	Lausanne Marathon	w	1957	42	W40	10	0.0420625	10.4012	2.88922	Strassenlauf	Flat run
1999	Lausanne Marathon	w	1958	41	W40	10	0.0420764	10.3978	2.88827	Strassenlauf	Flat run
1999	Lausanne Marathon	w	1953	46	W45	10	0.0420799	10.3969	2.88803	Strassenlauf	Flat run
1999	Lausanne Marathon	w	1977	22	W20	10	0.0420833	10.396	2.88779	Strassenlauf	Flat run
1999	Lausanne Marathon	w	1965	34	W30	10	0.0420984	10.3923	2.88676	Strassenlauf	Flat run
1999	Lausanne Marathon	w	1979	20	W20	10	0.04211	10.3895	2.88596	Strassenlauf	Flat run
1999	Lausanne Marathon	w	1962	37	W35	10	0.0421331	10.3838	2.88438	Strassenlauf	Flat run
1999	Lausanne Marathon	w	1967	32	W30	10	0.0421574	10.3778	2.88271	Strassenlauf	Flat run
1999	Lausanne Marathon	w	1964	35	W35	10	0.0421725	10.3741	2.88169	Strassenlauf	Flat run
1999	Lausanne Marathon	w	1959	40	W40	10	0.0422245	10.3613	2.87813	Strassenlauf	Flat run
1999	Lausanne Marathon	w	1982	17	W18	10	0.0423762	10.3242	2.86783	Strassenlauf	Flat run
1999	Lausanne Marathon	w	1972	27	W25	10	0.0424155	10.3146	2.86517	Strassenlauf	Flat run
1999	Lausanne Marathon	w	1964	35	W35	10	0.0424225	10.3129	2.8647	Strassenlauf	Flat run
1999	Lausanne Marathon	w	1973	26	W25	10	0.0424618	10.3034	2.86205	Strassenlauf	Flat run
1999	Lausanne Marathon	w	1954	45	W45	10	0.042478	10.2994	2.86096	Strassenlauf	Flat run
1999	Lausanne Marathon	w	1934	65	W65	10	0.042478	10.2994	2.86096	Strassenlauf	Flat run
1999	Lausanne Marathon	w	1955	44	W40	10	0.0424977	10.2947	2.85963	Strassenlauf	Flat run
1999	Lausanne Marathon	w	1967	32	W30	10	0.0425289	10.2871	2.85753	Strassenlauf	Flat run
1999	Lausanne Marathon	w	1966	33	W30	10	0.04261	10.2676	2.8521	Strassenlauf	Flat run
1999	Lausanne Marathon	w	1966	33	W30	10	0.0427512	10.2336	2.84268	Strassenlauf	Flat run
1999	Lausanne Marathon	w	1954	45	W45	10	0.0427546	10.2328	2.84245	Strassenlauf	Flat run
1999	Lausanne Marathon	w	1945	54	W50	10	0.0427766	10.2275	2.84099	Strassenlauf	Flat run
1999	Lausanne Marathon	w	1963	36	W35	10	0.0427836	10.2259	2.84052	Strassenlauf	Flat run
1999	Lausanne Marathon	w	1965	34	W30	10	0.0427859	10.2253	2.84037	Strassenlauf	Flat run
1999	Lausanne Marathon	w	1961	38	W35	10	0.0428113	10.2193	2.83868	Strassenlauf	Flat run
1999	Lausanne Marathon	w	1960	39	W35	10	0.0428414	10.2121	2.83669	Strassenlauf	Flat run
1999	Lausanne Marathon	w	1951	48	W45	10	0.0428519	10.2096	2.836	Strassenlauf	Flat run
1999	Lausanne Marathon	w	1972	27	W25	10	0.0429317	10.1906	2.83072	Strassenlauf	Flat run
1999	Lausanne Marathon	w	1974	25	W25	10	0.042941	10.1884	2.83011	Strassenlauf	Flat run
1999	Lausanne Marathon	w	1975	24	W20	10	0.0429688	10.1818	2.82828	Strassenlauf	Flat run
1999	Lausanne Marathon	w	1961	38	W35	10	0.0429803	10.1791	2.82752	Strassenlauf	Flat run
1999	Lausanne Marathon	w	1958	41	W40	10	0.0430428	10.1643	2.82342	Strassenlauf	Flat run
1999	Lausanne Marathon	w	1964	35	W35	10	0.0431516	10.1387	2.8163	Strassenlauf	Flat run
1999	Lausanne Marathon	w	1963	36	W35	10	0.0431875	10.1302	2.81396	Strassenlauf	Flat run
1999	Lausanne Marathon	w	1971	28	W25	10	0.0432118	10.1245	2.81237	Strassenlauf	Flat run
1999	Lausanne Marathon	w	1963	36	W35	10	0.0432431	10.1172	2.81034	Strassenlauf	Flat run
1999	Lausanne Marathon	w	1982	17	W18	10	0.0432477	10.1161	2.81004	Strassenlauf	Flat run
1999	Lausanne Marathon	w	1981	18	W18	10	0.0432847	10.1075	2.80764	Strassenlauf	Flat run
1999	Lausanne Marathon	w	1966	33	W30	10	0.0432859	10.1072	2.80756	Strassenlauf	Flat run
1999	Lausanne Marathon	w	1972	27	W25	10	0.0432917	10.1059	2.80719	Strassenlauf	Flat run
1999	Lausanne Marathon	w	1954	45	W45	10	0.0433542	10.0913	2.80314	Strassenlauf	Flat run
1999	Lausanne Marathon	w	1938	61	W60	10	0.0433785	10.0856	2.80157	Strassenlauf	Flat run
1999	Lausanne Marathon	w	1959	40	W40	10	0.0433808	10.0851	2.80142	Strassenlauf	Flat run
1999	Lausanne Marathon	w	1961	38	W35	10	0.0433947	10.0819	2.80052	Strassenlauf	Flat run
1999	Lausanne Marathon	w	1964	35	W35	10	0.0434109	10.0781	2.79948	Strassenlauf	Flat run
1999	Lausanne Marathon	w	1960	39	W35	10	0.0434132	10.0776	2.79933	Strassenlauf	Flat run
1999	Lausanne Marathon	w	1963	36	W35	10	0.0434329	10.073	2.79806	Strassenlauf	Flat run
1999	Lausanne Marathon	w	1979	20	W20	10	0.0434676	10.065	2.79582	Strassenlauf	Flat run
1999	Lausanne Marathon	w	1935	64	W60	10	0.0435856	10.0377	2.78825	Strassenlauf	Flat run
1999	Lausanne Marathon	w	1959	40	W40	10	0.0436782	10.0164	2.78234	Strassenlauf	Flat run
1999	Lausanne Marathon	w	1982	17	W18	10	0.0437419	10.0019	2.77829	Strassenlauf	Flat run
1999	Lausanne Marathon	w	1976	23	W20	10	0.0437442	10.0013	2.77815	Strassenlauf	Flat run
1999	Lausanne Marathon	w	1973	26	W25	10	0.0437465	10.0008	2.778	Strassenlauf	Flat run
1999	Lausanne Marathon	w	1982	17	W18	10	0.043794	9.98996	2.77499	Strassenlauf	Flat run
1999	Lausanne Marathon	w	1957	42	W40	10	0.0438391	9.97967	2.77213	Strassenlauf	Flat run
1999	Lausanne Marathon	w	1973	26	W25	10	0.0438657	9.97361	2.77045	Strassenlauf	Flat run
1999	Lausanne Marathon	w	1964	35	W35	10	0.043897	9.96651	2.76848	Strassenlauf	Flat run
1999	Lausanne Marathon	w	1974	25	W25	10	0.0440949	9.92178	2.75605	Strassenlauf	Flat run
1999	Lausanne Marathon	w	1959	40	W40	10	0.0441597	9.90722	2.75201	Strassenlauf	Flat run
1999	Lausanne Marathon	w	1954	45	W45	10	0.0444653	9.83914	2.73309	Strassenlauf	Flat run
1999	Lausanne Marathon	w	1967	32	W30	10	0.0444734	9.83735	2.7326	Strassenlauf	Flat run
1999	Lausanne Marathon	w	1966	33	W30	10	0.0446366	9.80138	2.72261	Strassenlauf	Flat run
1999	Lausanne Marathon	w	1957	42	W40	10	0.0447176	9.78362	2.71767	Strassenlauf	Flat run
1999	Lausanne Marathon	w	1959	40	W40	10	0.0447708	9.77199	2.71444	Strassenlauf	Flat run
1999	Lausanne Marathon	w	1952	47	W45	10	0.0447894	9.76795	2.71332	Strassenlauf	Flat run
1999	Lausanne Marathon	w	1976	23	W20	10	0.0448368	9.75761	2.71045	Strassenlauf	Flat run
1999	Lausanne Marathon	w	1946	53	W50	10	0.0449491	9.73324	2.70368	Strassenlauf	Flat run
1999	Lausanne Marathon	w	1965	34	W30	10	0.0450417	9.71323	2.69812	Strassenlauf	Flat run
1999	Lausanne Marathon	w	1961	38	W35	10	0.0451875	9.68188	2.68941	Strassenlauf	Flat run
1999	Lausanne Marathon	w	1963	36	W35	10	0.0452662	9.66505	2.68474	Strassenlauf	Flat run
1999	Lausanne Marathon	w	1958	41	W40	10	0.0452685	9.66455	2.6846	Strassenlauf	Flat run
1999	Lausanne Marathon	w	1970	29	W25	10	0.0452998	9.65789	2.68275	Strassenlauf	Flat run
1999	Lausanne Marathon	w	1960	39	W35	10	0.0453843	9.63991	2.67775	Strassenlauf	Flat run
1999	Lausanne Marathon	w	1944	55	W55	10	0.0454016	9.63622	2.67673	Strassenlauf	Flat run
1999	Lausanne Marathon	w	1966	33	W30	10	0.0454167	9.63303	2.67584	Strassenlauf	Flat run
1999	Lausanne Marathon	w	1964	35	W35	10	0.0454201	9.63229	2.67564	Strassenlauf	Flat run
1999	Lausanne Marathon	w	1962	37	W35	10	0.0454306	9.63008	2.67502	Strassenlauf	Flat run
1999	Lausanne Marathon	w	1961	38	W35	10	0.0454641	9.62297	2.67305	Strassenlauf	Flat run
1999	Lausanne Marathon	w	1962	37	W35	10	0.0454722	9.62126	2.67257	Strassenlauf	Flat run
1999	Lausanne Marathon	w	1954	45	W45	10	0.0454977	9.61587	2.67108	Strassenlauf	Flat run
1999	Lausanne Marathon	w	1966	33	W30	10	0.0456644	9.58078	2.66133	Strassenlauf	Flat run
1999	Lausanne Marathon	w	1959	40	W40	10	0.0456701	9.57956	2.66099	Strassenlauf	Flat run
1999	Lausanne Marathon	w	1966	33	W30	10	0.0457199	9.56914	2.65809	Strassenlauf	Flat run
1999	Lausanne Marathon	w	1966	33	W30	10	0.0458611	9.53967	2.64991	Strassenlauf	Flat run
1999	Lausanne Marathon	w	1974	25	W25	10	0.0459433	9.52261	2.64517	Strassenlauf	Flat run
1999	Lausanne Marathon	w	1946	53	W50	10	0.0460185	9.50704	2.64085	Strassenlauf	Flat run
1999	Lausanne Marathon	w	1982	17	W18	10	0.046022	9.50632	2.64065	Strassenlauf	Flat run
1999	Lausanne Marathon	w	1952	47	W45	10	0.0460382	9.50298	2.63972	Strassenlauf	Flat run
1999	Lausanne Marathon	w	1966	33	W30	10	0.046103	9.48962	2.63601	Strassenlauf	Flat run
1999	Lausanne Marathon	w	1959	40	W40	10	0.0461308	9.4839	2.63442	Strassenlauf	Flat run
1999	Lausanne Marathon	w	1940	59	W55	10	0.046191	9.47155	2.63099	Strassenlauf	Flat run
1999	Lausanne Marathon	w	1982	17	W18	10	0.046316	9.44599	2.62388	Strassenlauf	Flat run
1999	Lausanne Marathon	w	1961	38	W35	10	0.0463426	9.44056	2.62238	Strassenlauf	Flat run
1999	Lausanne Marathon	w	1957	42	W40	10	0.0464178	9.42526	2.61813	Strassenlauf	Flat run
1999	Lausanne Marathon	w	1958	41	W40	10	0.0464201	9.42479	2.618	Strassenlauf	Flat run
1999	Lausanne Marathon	w	1958	41	W40	10	0.0465729	9.39387	2.60941	Strassenlauf	Flat run
1999	Lausanne Marathon	w	1962	37	W35	10	0.0465984	9.38874	2.60798	Strassenlauf	Flat run
1999	Lausanne Marathon	w	1964	35	W35	10	0.0467477	9.35875	2.59965	Strassenlauf	Flat run
1999	Lausanne Marathon	w	1941	58	W55	10	0.046772	9.35389	2.5983	Strassenlauf	Flat run
1999	Lausanne Marathon	w	1963	36	W35	10	0.0470359	9.30141	2.58372	Strassenlauf	Flat run
1999	Lausanne Marathon	w	1953	46	W45	10	0.0472662	9.25609	2.57113	Strassenlauf	Flat run
1999	Lausanne Marathon	w	1956	43	W40	10	0.0472789	9.25359	2.57044	Strassenlauf	Flat run
1999	Lausanne Marathon	w	1974	25	W25	10	0.0473322	9.24318	2.56755	Strassenlauf	Flat run
1999	Lausanne Marathon	w	1970	29	W25	10	0.0473981	9.23032	2.56398	Strassenlauf	Flat run
1999	Lausanne Marathon	w	1940	59	W55	10	0.0474028	9.22942	2.56373	Strassenlauf	Flat run
1999	Lausanne Marathon	w	1972	27	W25	10	0.0476227	9.1868	2.55189	Strassenlauf	Flat run
1999	Lausanne Marathon	w	1983	16	W18	10	0.0476655	9.17854	2.5496	Strassenlauf	Flat run
1999	Lausanne Marathon	w	1974	25	W25	10	0.0477859	9.15542	2.54317	Strassenlauf	Flat run
1999	Lausanne Marathon	w	1941	58	W55	10	0.0479456	9.12492	2.5347	Strassenlauf	Flat run
1999	Lausanne Marathon	w	1957	42	W40	10	0.0480775	9.09988	2.52775	Strassenlauf	Flat run
1999	Lausanne Marathon	w	1953	46	W45	10	0.0482697	9.06366	2.51768	Strassenlauf	Flat run
1999	Lausanne Marathon	w	1977	22	W20	10	0.0483449	9.04956	2.51377	Strassenlauf	Flat run
1999	Lausanne Marathon	w	1949	50	W50	10	0.0489803	8.93216	2.48116	Strassenlauf	Flat run
1999	Lausanne Marathon	w	1964	35	W35	10	0.0490116	8.92646	2.47957	Strassenlauf	Flat run
1999	Lausanne Marathon	w	1976	23	W20	10	0.0491227	8.90627	2.47396	Strassenlauf	Flat run
1999	Lausanne Marathon	w	1965	34	W30	10	0.0499861	8.75243	2.43123	Strassenlauf	Flat run
1999	Lausanne Marathon	w	1965	34	W30	10	0.0501007	8.73241	2.42567	Strassenlauf	Flat run
1999	Lausanne Marathon	w	1952	47	W45	10	0.0501632	8.72153	2.42265	Strassenlauf	Flat run
1999	Lausanne Marathon	w	1960	39	W35	10	0.0505509	8.65464	2.40407	Strassenlauf	Flat run
1999	Lausanne Marathon	w	1977	22	W20	10	0.0515509	8.48675	2.35743	Strassenlauf	Flat run
1999	Lausanne Marathon	w	1967	32	W30	10	0.0519271	8.42528	2.34035	Strassenlauf	Flat run
1999	Lausanne Marathon	w	1957	42	W40	10	0.0519294	8.4249	2.34025	Strassenlauf	Flat run
1999	Lausanne Marathon	w	1977	22	W20	10	0.0522465	8.37376	2.32605	Strassenlauf	Flat run
1999	Lausanne Marathon	w	1978	21	W20	10	0.0528877	8.27224	2.29784	Strassenlauf	Flat run
1999	Lausanne Marathon	w	1949	50	W50	10	0.0529144	8.26808	2.29669	Strassenlauf	Flat run
1999	Lausanne Marathon	w	#VALUE!	#VALUE!	#VALUE!	10	0.0543391	8.05129	2.23647	Strassenlauf	Flat run
1999	Lausanne Marathon	w	1968	31	W30	10	0.059485	7.3548	2.043	Strassenlauf	Flat run
1999	Lausanne Marathon	w	1950	49	W45	10	0.05964	7.33568	2.03769	Strassenlauf	Flat run
1999	Lausanne Marathon	w	1937	62	W60	10	0.0601644	7.27175	2.01993	Strassenlauf	Flat run
1999	Lausanne Marathon	w	1972	27	W25	10	0.0604688	7.23514	2.00976	Strassenlauf	Flat run
1999	Lausanne Marathon	w	1966	33	W30	10	0.0629502	6.94993	1.93054	Strassenlauf	Flat run
1999	Lausanne Marathon	w	1940	59	W55	10	0.0744375	5.87741	1.63261	Strassenlauf	Flat run
1999	Lausanne Marathon	w	1934	65	W65	10	0.0744387	5.87732	1.63259	Strassenlauf	Flat run
1999	Lausanne Marathon	w	1944	55	W55	10	0.0747905	5.84967	1.62491	Strassenlauf	Flat run
1999	Lausanne Marathon	w	1924	75	W75	10	0.0777188	5.62927	1.56369	Strassenlauf	Flat run
1999	Lausanne Marathon	w	1939	60	W60	10	0.0794491	5.50667	1.52963	Strassenlauf	Flat run
1999	Münsiger Louf	m	1961	38	M35	10	0.0234225	17.7892	4.94144	Strassenlauf	Flat run
1999	Münsiger Louf	m	1965	34	M30	10	0.0237685	17.5302	4.8695	Strassenlauf	Flat run
1999	Münsiger Louf	m	1963	36	M35	10	0.0239861	17.3712	4.82532	Strassenlauf	Flat run
1999	Münsiger Louf	m	1961	38	M35	10	0.02414	17.2604	4.79455	Strassenlauf	Flat run
1999	Münsiger Louf	m	1960	39	M35	10	0.0243704	17.0973	4.74924	Strassenlauf	Flat run
1999	Münsiger Louf	m	1979	20	M20	10	0.0244236	17.06	4.73889	Strassenlauf	Flat run
1999	Münsiger Louf	m	1967	32	M30	10	0.0244444	17.0455	4.73485	Strassenlauf	Flat run
1999	Münsiger Louf	m	1977	22	M20	10	0.0244838	17.0181	4.72724	Strassenlauf	Flat run
1999	Münsiger Louf	m	1981	18	M18	10	0.025684	16.2228	4.50633	Strassenlauf	Flat run
1999	Münsiger Louf	m	1962	37	M35	10	0.0257257	16.1965	4.49903	Strassenlauf	Flat run
1999	Münsiger Louf	m	1949	50	M50	10	0.0260995	15.9645	4.43459	Strassenlauf	Flat run
1999	Münsiger Louf	m	1963	36	M35	10	0.0263113	15.836	4.39889	Strassenlauf	Flat run
1999	Münsiger Louf	m	1972	27	M25	10	0.0263414	15.8179	4.39387	Strassenlauf	Flat run
1999	Münsiger Louf	m	1958	41	M40	10	0.0264062	15.7791	4.38308	Strassenlauf	Flat run
1999	Münsiger Louf	m	1953	46	M45	10	0.0265382	15.7006	4.36129	Strassenlauf	Flat run
1999	Münsiger Louf	m	1950	49	M45	10	0.026559	15.6883	4.35787	Strassenlauf	Flat run
1999	Münsiger Louf	m	1967	32	M30	10	0.0266678	15.6243	4.34009	Strassenlauf	Flat run
1999	Münsiger Louf	m	1953	46	M45	10	0.0267616	15.5696	4.32489	Strassenlauf	Flat run
1999	Münsiger Louf	m	1956	43	M40	10	0.0268113	15.5407	4.31686	Strassenlauf	Flat run
1999	Münsiger Louf	m	1956	43	M40	10	0.0268391	15.5246	4.31239	Strassenlauf	Flat run
1999	Münsiger Louf	m	1975	24	M20	10	0.0269062	15.4859	4.30163	Strassenlauf	Flat run
1999	Münsiger Louf	m	1973	26	M25	10	0.0270521	15.4024	4.27844	Strassenlauf	Flat run
1999	Münsiger Louf	m	1962	37	M35	10	0.027125	15.361	4.26694	Strassenlauf	Flat run
1999	Münsiger Louf	m	1982	17	M18	10	0.0271377	15.3538	4.26494	Strassenlauf	Flat run
1999	Münsiger Louf	m	1977	22	M20	10	0.0271493	15.3472	4.26312	Strassenlauf	Flat run
1999	Münsiger Louf	m	1947	52	M50	10	0.0273299	15.2458	4.23496	Strassenlauf	Flat run
1999	Münsiger Louf	m	1960	39	M35	10	0.0276111	15.0905	4.19182	Strassenlauf	Flat run
1999	Münsiger Louf	m	1963	36	M35	10	0.0276748	15.0558	4.18218	Strassenlauf	Flat run
1999	Münsiger Louf	m	1962	37	M35	10	0.0277315	15.025	4.17362	Strassenlauf	Flat run
1999	Münsiger Louf	m	1954	45	M45	10	0.0277442	15.0181	4.17171	Strassenlauf	Flat run
1999	Münsiger Louf	m	1947	52	M50	10	0.0278067	14.9844	4.16233	Strassenlauf	Flat run
1999	Münsiger Louf	m	1937	62	M60	10	0.0278403	14.9663	4.15731	Strassenlauf	Flat run
1999	Münsiger Louf	m	1960	39	M35	10	0.0280116	14.8748	4.13189	Strassenlauf	Flat run
1999	Münsiger Louf	m	1967	32	M30	10	0.0280602	14.849	4.12473	Strassenlauf	Flat run
1999	Münsiger Louf	m	1949	50	M50	10	0.0281273	14.8136	4.11489	Strassenlauf	Flat run
1999	Münsiger Louf	m	1958	41	M40	10	0.0282188	14.7656	4.10155	Strassenlauf	Flat run
1999	Münsiger Louf	m	1960	39	M35	10	0.0282234	14.7632	4.10088	Strassenlauf	Flat run
1999	Münsiger Louf	m	1966	33	M30	10	0.0282303	14.7595	4.09987	Strassenlauf	Flat run
1999	Münsiger Louf	m	1967	32	M30	10	0.0282581	14.745	4.09584	Strassenlauf	Flat run
1999	Münsiger Louf	m	1958	41	M40	10	0.0283206	14.7125	4.0868	Strassenlauf	Flat run
1999	Münsiger Louf	m	1970	29	M25	10	0.0283738	14.6849	4.07914	Strassenlauf	Flat run
1999	Münsiger Louf	m	1963	36	M35	10	0.0284363	14.6526	4.07017	Strassenlauf	Flat run
1999	Münsiger Louf	m	1949	50	M50	10	0.0286123	14.5625	4.04514	Strassenlauf	Flat run
1999	Münsiger Louf	m	1976	23	M20	10	0.0286852	14.5255	4.03486	Strassenlauf	Flat run
1999	Münsiger Louf	m	1948	51	M50	10	0.0287106	14.5126	4.03128	Strassenlauf	Flat run
1999	Münsiger Louf	m	1975	24	M20	10	0.0287824	14.4764	4.02123	Strassenlauf	Flat run
1999	Münsiger Louf	m	1956	43	M40	10	0.0288785	14.4283	4.00786	Strassenlauf	Flat run
1999	Münsiger Louf	m	1944	55	M55	10	0.0290208	14.3575	3.98819	Strassenlauf	Flat run
1999	Münsiger Louf	m	1971	28	M25	10	0.0290312	14.3524	3.98676	Strassenlauf	Flat run
1999	Münsiger Louf	m	1967	32	M30	10	0.0291725	14.2829	3.96747	Strassenlauf	Flat run
1999	Münsiger Louf	m	1956	43	M40	10	0.0293044	14.2186	3.9496	Strassenlauf	Flat run
1999	Münsiger Louf	m	1953	46	M45	10	0.0293877	14.1783	3.9384	Strassenlauf	Flat run
1999	Münsiger Louf	m	1966	33	M30	10	0.0294826	14.1326	3.92573	Strassenlauf	Flat run
1999	Münsiger Louf	m	1950	49	M45	10	0.0296933	14.0324	3.89788	Strassenlauf	Flat run
1999	Münsiger Louf	m	1930	69	M65	10	0.0297083	14.0252	3.8959	Strassenlauf	Flat run
1999	Münsiger Louf	m	1980	19	M18	10	0.0297315	14.0143	3.89287	Strassenlauf	Flat run
1999	Münsiger Louf	m	1976	23	M20	10	0.0297488	14.0061	3.8906	Strassenlauf	Flat run
1999	Münsiger Louf	m	1960	39	M35	10	0.0299016	13.9346	3.87072	Strassenlauf	Flat run
1999	Münsiger Louf	m	1949	50	M50	10	0.0299618	13.9066	3.86294	Strassenlauf	Flat run
1999	Münsiger Louf	m	1955	44	M40	10	0.0300301	13.875	3.85416	Strassenlauf	Flat run
1999	Münsiger Louf	m	1979	20	M20	10	0.0302188	13.7883	3.8301	Strassenlauf	Flat run
1999	Münsiger Louf	m	1971	28	M25	10	0.0303495	13.7289	3.81359	Strassenlauf	Flat run
1999	Münsiger Louf	m	1950	49	M45	10	0.0304861	13.6674	3.79651	Strassenlauf	Flat run
1999	Münsiger Louf	m	1958	41	M40	10	0.0304988	13.6617	3.79492	Strassenlauf	Flat run
1999	Münsiger Louf	m	1969	30	M30	10	0.0305093	13.6571	3.79363	Strassenlauf	Flat run
1999	Münsiger Louf	m	1973	26	M25	10	0.0306701	13.5854	3.77373	Strassenlauf	Flat run
1999	Münsiger Louf	m	1959	40	M40	10	0.0306829	13.5798	3.77216	Strassenlauf	Flat run
1999	Münsiger Louf	m	1956	43	M40	10	0.0308507	13.5059	3.75164	Strassenlauf	Flat run
1999	Münsiger Louf	m	1963	36	M35	10	0.0308565	13.5034	3.75094	Strassenlauf	Flat run
1999	Münsiger Louf	m	1972	27	M25	10	0.0308843	13.4912	3.74756	Strassenlauf	Flat run
1999	Münsiger Louf	m	1946	53	M50	10	0.030897	13.4857	3.74602	Strassenlauf	Flat run
1999	Münsiger Louf	m	1951	48	M45	10	0.0309641	13.4564	3.7379	Strassenlauf	Flat run
1999	Münsiger Louf	m	1949	50	M50	10	0.0310301	13.4278	3.72995	Strassenlauf	Flat run
1999	Münsiger Louf	m	1959	40	M40	10	0.0310451	13.4213	3.72814	Strassenlauf	Flat run
1999	Münsiger Louf	m	1948	51	M50	10	0.0310521	13.4183	3.72731	Strassenlauf	Flat run
1999	Münsiger Louf	m	1945	54	M50	10	0.0312662	13.3264	3.70178	Strassenlauf	Flat run
1999	Münsiger Louf	m	1963	36	M35	10	0.031287	13.3175	3.69932	Strassenlauf	Flat run
1999	Münsiger Louf	m	1968	31	M30	10	0.0313484	13.2915	3.69208	Strassenlauf	Flat run
1999	Münsiger Louf	m	1962	37	M35	10	0.0314016	13.269	3.68582	Strassenlauf	Flat run
1999	Münsiger Louf	m	1977	22	M20	10	0.0316539	13.1632	3.65644	Strassenlauf	Flat run
1999	Münsiger Louf	m	1954	45	M45	10	0.0316829	13.1512	3.6531	Strassenlauf	Flat run
1999	Münsiger Louf	m	1950	49	M45	10	0.0317743	13.1133	3.64259	Strassenlauf	Flat run
1999	Münsiger Louf	m	1958	41	M40	10	0.0317894	13.1071	3.64087	Strassenlauf	Flat run
1999	Münsiger Louf	m	1942	57	M55	10	0.0318218	13.0938	3.63716	Strassenlauf	Flat run
1999	Münsiger Louf	m	1952	47	M45	10	0.0320799	12.9884	3.60789	Strassenlauf	Flat run
1999	Münsiger Louf	m	1940	59	M55	10	0.0321366	12.9655	3.60153	Strassenlauf	Flat run
1999	Münsiger Louf	m	1953	46	M45	10	0.0323171	12.8931	3.58141	Strassenlauf	Flat run
1999	Münsiger Louf	m	1968	31	M30	10	0.0323854	12.8659	3.57385	Strassenlauf	Flat run
1999	Münsiger Louf	m	1960	39	M35	10	0.0324201	12.8521	3.57003	Strassenlauf	Flat run
1999	Münsiger Louf	m	1951	48	M45	10	0.0324282	12.8489	3.56913	Strassenlauf	Flat run
1999	Münsiger Louf	m	1968	31	M30	10	0.0325127	12.8155	3.55986	Strassenlauf	Flat run
1999	Münsiger Louf	m	1964	35	M35	10	0.0330937	12.5905	3.49736	Strassenlauf	Flat run
1999	Münsiger Louf	m	1960	39	M35	10	0.0331597	12.5654	3.4904	Strassenlauf	Flat run
1999	Münsiger Louf	m	1966	33	M30	10	0.0331933	12.5527	3.48687	Strassenlauf	Flat run
1999	Münsiger Louf	m	1959	40	M40	10	0.0332685	12.5244	3.47899	Strassenlauf	Flat run
1999	Münsiger Louf	m	1960	39	M35	10	0.0333067	12.51	3.475	Strassenlauf	Flat run
1999	Münsiger Louf	m	1958	41	M40	10	0.0333171	12.5061	3.47391	Strassenlauf	Flat run
1999	Münsiger Louf	m	1961	38	M35	10	0.0333426	12.4965	3.47126	Strassenlauf	Flat run
1999	Münsiger Louf	m	1969	30	M30	10	0.0333993	12.4753	3.46536	Strassenlauf	Flat run
1999	Münsiger Louf	m	1941	58	M55	10	0.0335995	12.401	3.44471	Strassenlauf	Flat run
1999	Münsiger Louf	m	1973	26	M25	10	0.0338646	12.3039	3.41775	Strassenlauf	Flat run
1999	Münsiger Louf	m	1964	35	M35	10	0.0339711	12.2653	3.40704	Strassenlauf	Flat run
1999	Münsiger Louf	m	1957	42	M40	10	0.0341285	12.2088	3.39132	Strassenlauf	Flat run
1999	Münsiger Louf	m	1971	28	M25	10	0.0341493	12.2013	3.38926	Strassenlauf	Flat run
1999	Münsiger Louf	m	1974	25	M25	10	0.0342234	12.1749	3.38192	Strassenlauf	Flat run
1999	Münsiger Louf	m	1952	47	M45	10	0.0345937	12.0446	3.34571	Strassenlauf	Flat run
1999	Münsiger Louf	m	1954	45	M45	10	0.0346262	12.0333	3.34258	Strassenlauf	Flat run
1999	Münsiger Louf	m	1961	38	M35	10	0.034706	12.0056	3.33489	Strassenlauf	Flat run
1999	Münsiger Louf	m	1959	40	M40	10	0.0347315	11.9968	3.33244	Strassenlauf	Flat run
1999	Münsiger Louf	m	1965	34	M30	10	0.0347431	11.9928	3.33133	Strassenlauf	Flat run
1999	Münsiger Louf	m	1963	36	M35	10	0.0347546	11.9888	3.33023	Strassenlauf	Flat run
1999	Münsiger Louf	m	1952	47	M45	10	0.035162	11.8499	3.29164	Strassenlauf	Flat run
1999	Münsiger Louf	m	1936	63	M60	10	0.0352083	11.8343	3.28731	Strassenlauf	Flat run
1999	Münsiger Louf	m	1968	31	M30	10	0.0352442	11.8223	3.28396	Strassenlauf	Flat run
1999	Münsiger Louf	m	1939	60	M60	10	0.035294	11.8056	3.27933	Strassenlauf	Flat run
1999	Münsiger Louf	m	1955	44	M40	10	0.0353472	11.7878	3.27439	Strassenlauf	Flat run
1999	Münsiger Louf	m	1950	49	M45	10	0.0353924	11.7728	3.27022	Strassenlauf	Flat run
1999	Münsiger Louf	m	1941	58	M55	10	0.0364456	11.4326	3.17571	Strassenlauf	Flat run
1999	Münsiger Louf	m	1944	55	M55	10	0.0364815	11.4213	3.17259	Strassenlauf	Flat run
1999	Münsiger Louf	m	1963	36	M35	10	0.0365312	11.4058	3.16827	Strassenlauf	Flat run
1999	Münsiger Louf	m	1959	40	M40	10	0.0372245	11.1933	3.10926	Strassenlauf	Flat run
1999	Münsiger Louf	m	1944	55	M55	10	0.0376852	11.0565	3.07125	Strassenlauf	Flat run
1999	Münsiger Louf	m	1945	54	M50	10	0.0379456	10.9806	3.05018	Strassenlauf	Flat run
1999	Münsiger Louf	m	1964	35	M35	10	0.0381181	10.931	3.03638	Strassenlauf	Flat run
1999	Münsiger Louf	m	1958	41	M40	10	0.0386852	10.7707	2.99186	Strassenlauf	Flat run
1999	Münsiger Louf	m	1942	57	M55	10	0.0399259	10.436	2.89889	Strassenlauf	Flat run
1999	Münsiger Louf	m	1966	33	M30	10	0.0400081	10.4146	2.89293	Strassenlauf	Flat run
1999	Münsiger Louf	m	1950	49	M45	10	0.0407998	10.2125	2.8368	Strassenlauf	Flat run
1999	Münsiger Louf	m	1926	73	M70	10	0.0409803	10.1675	2.8243	Strassenlauf	Flat run
1999	Münsiger Louf	m	1950	49	M45	10	0.0415729	10.0226	2.78404	Strassenlauf	Flat run
1999	Münsiger Louf	m	1958	41	M40	10	0.0422523	9.86139	2.73928	Strassenlauf	Flat run
1999	Münsiger Louf	m	1967	32	M30	10	0.0423981	9.82747	2.72985	Strassenlauf	Flat run
1999	Münsiger Louf	m	1951	48	M45	10	0.0435718	9.56277	2.65632	Strassenlauf	Flat run
1999	Münsiger Louf	w	1971	28	W25	10	0.0259965	16.0278	4.45216	Strassenlauf	Flat run
1999	Münsiger Louf	w	1958	41	W40	10	0.0277824	14.9975	4.16597	Strassenlauf	Flat run
1999	Münsiger Louf	w	1953	46	W45	10	0.0293495	14.1967	3.94353	Strassenlauf	Flat run
1999	Münsiger Louf	w	1962	37	W35	10	0.0297106	14.0242	3.8956	Strassenlauf	Flat run
1999	Münsiger Louf	w	1950	49	W45	10	0.0298426	13.9621	3.87837	Strassenlauf	Flat run
1999	Münsiger Louf	w	1967	32	W30	10	0.0299144	13.9287	3.86907	Strassenlauf	Flat run
1999	Münsiger Louf	w	1961	38	W35	10	0.0306505	13.5941	3.77615	Strassenlauf	Flat run
1999	Münsiger Louf	w	1962	37	W35	10	0.0307743	13.5394	3.76095	Strassenlauf	Flat run
1999	Münsiger Louf	w	1965	34	W30	10	0.0326157	12.775	3.54862	Strassenlauf	Flat run
1999	Münsiger Louf	w	1949	50	W50	10	0.0331435	12.5716	3.49211	Strassenlauf	Flat run
1999	Münsiger Louf	w	1964	35	W35	10	0.0332836	12.5187	3.47741	Strassenlauf	Flat run
1999	Münsiger Louf	w	1954	45	W45	10	0.0336285	12.3903	3.44175	Strassenlauf	Flat run
1999	Münsiger Louf	w	1956	43	W40	10	0.0338137	12.3224	3.4229	Strassenlauf	Flat run
1999	Münsiger Louf	w	1958	41	W40	10	0.0338519	12.3085	3.41904	Strassenlauf	Flat run
1999	Münsiger Louf	w	1967	32	W30	10	0.0339606	12.2691	3.40808	Strassenlauf	Flat run
1999	Münsiger Louf	w	1958	41	W40	10	0.0340127	12.2503	3.40287	Strassenlauf	Flat run
1999	Münsiger Louf	w	1967	32	W30	10	0.034206	12.1811	3.38364	Strassenlauf	Flat run
1999	Münsiger Louf	w	1968	31	W30	10	0.0351088	11.8679	3.29663	Strassenlauf	Flat run
1999	Münsiger Louf	w	1958	41	W40	10	0.0353264	11.7948	3.27633	Strassenlauf	Flat run
1999	Münsiger Louf	w	1956	43	W40	10	0.0354664	11.7482	3.26339	Strassenlauf	Flat run
1999	Münsiger Louf	w	1955	44	W40	10	0.0358449	11.6242	3.22893	Strassenlauf	Flat run
1999	Münsiger Louf	w	1978	21	W20	10	0.0359572	11.5879	3.21885	Strassenlauf	Flat run
1999	Münsiger Louf	w	1953	46	W45	10	0.0359931	11.5763	3.21564	Strassenlauf	Flat run
1999	Münsiger Louf	w	1950	49	W45	10	0.0365544	11.3985	3.16626	Strassenlauf	Flat run
1999	Münsiger Louf	w	1955	44	W40	10	0.0365683	11.3942	3.16506	Strassenlauf	Flat run
1999	Münsiger Louf	w	1950	49	W45	10	0.0366076	11.382	3.16166	Strassenlauf	Flat run
1999	Münsiger Louf	w	1954	45	W45	10	0.0366447	11.3705	3.15846	Strassenlauf	Flat run
1999	Münsiger Louf	w	1950	49	W45	10	0.0368461	11.3083	3.1412	Strassenlauf	Flat run
1999	Münsiger Louf	w	1961	38	W35	10	0.0371053	11.2293	3.11925	Strassenlauf	Flat run
1999	Münsiger Louf	w	1957	42	W40	10	0.0374456	11.1273	3.0909	Strassenlauf	Flat run
1999	Münsiger Louf	w	1966	33	W30	10	0.0379502	10.9793	3.0498	Strassenlauf	Flat run
1999	Münsiger Louf	w	1952	47	W45	10	0.0380729	10.9439	3.03998	Strassenlauf	Flat run
1999	Münsiger Louf	w	1960	39	W35	10	0.0381296	10.9276	3.03545	Strassenlauf	Flat run
1999	Münsiger Louf	w	1965	34	W30	10	0.0381562	10.92	3.03334	Strassenlauf	Flat run
1999	Münsiger Louf	w	1953	46	W45	10	0.0382454	10.8946	3.02627	Strassenlauf	Flat run
1999	Münsiger Louf	w	1968	31	W30	10	0.0384155	10.8463	3.01286	Strassenlauf	Flat run
1999	Münsiger Louf	w	1949	50	W50	10	0.038838	10.7283	2.98009	Strassenlauf	Flat run
1999	Münsiger Louf	w	1943	56	W55	10	0.0389606	10.6946	2.97071	Strassenlauf	Flat run
1999	Münsiger Louf	w	1955	44	W40	10	0.0391007	10.6562	2.96007	Strassenlauf	Flat run
1999	Münsiger Louf	w	1960	39	W35	10	0.0394236	10.569	2.93582	Strassenlauf	Flat run
1999	Münsiger Louf	w	1949	50	W50	10	0.0403785	10.319	2.8664	Strassenlauf	Flat run
1999	Münsiger Louf	w	1950	49	W45	10	0.0404016	10.3131	2.86475	Strassenlauf	Flat run
1999	Münsiger Louf	w	1954	45	W45	10	0.0407743	10.2189	2.83857	Strassenlauf	Flat run
1999	Münsiger Louf	w	1953	46	W45	10	0.04125	10.101	2.80584	Strassenlauf	Flat run
1999	Münsiger Louf	w	1966	33	W30	10	0.0412523	10.1004	2.80568	Strassenlauf	Flat run
1999	Münsiger Louf	w	1968	31	W30	10	0.0420926	9.89881	2.74967	Strassenlauf	Flat run
1999	Münsiger Louf	w	1966	33	W30	10	0.042566	9.78873	2.71909	Strassenlauf	Flat run
1999	Walliseller Lauf	m	1980	19	M18	10	0.0213738	18.5195	5.14431	Strassenlauf	Flat run
1999	Walliseller Lauf	m	1966	33	M30	10	0.0217234	18.2215	5.06154	Strassenlauf	Flat run
1999	Walliseller Lauf	m	1976	23	M20	10	0.0228762	17.3033	4.80648	Strassenlauf	Flat run
1999	Walliseller Lauf	m	1956	43	M40	10	0.0230289	17.1885	4.77459	Strassenlauf	Flat run
1999	Walliseller Lauf	m	1961	38	M35	10	0.0230625	17.1635	4.76764	Strassenlauf	Flat run
1999	Walliseller Lauf	m	1957	42	M40	10	0.0231771	17.0787	4.74407	Strassenlauf	Flat run
1999	Walliseller Lauf	m	1979	20	M20	10	0.0232303	17.0395	4.7332	Strassenlauf	Flat run
1999	Walliseller Lauf	m	1973	26	M25	10	0.0233437	16.9567	4.7102	Strassenlauf	Flat run
1999	Walliseller Lauf	m	1962	37	M35	10	0.0234803	16.8581	4.6828	Strassenlauf	Flat run
1999	Walliseller Lauf	m	1972	27	M25	10	0.0235231	16.8274	4.67428	Strassenlauf	Flat run
1999	Walliseller Lauf	m	1980	19	M18	10	0.0237789	16.6464	4.624	Strassenlauf	Flat run
1999	Walliseller Lauf	m	1973	26	M25	10	0.0239063	16.5577	4.59937	Strassenlauf	Flat run
1999	Walliseller Lauf	m	1960	39	M35	10	0.0242269	16.3386	4.53851	Strassenlauf	Flat run
1999	Walliseller Lauf	m	1964	35	M35	10	0.0243877	16.2308	4.50857	Strassenlauf	Flat run
1999	Walliseller Lauf	m	1978	21	M20	10	0.0244757	16.1725	4.49236	Strassenlauf	Flat run
1999	Walliseller Lauf	m	1946	53	M50	10	0.0245394	16.1306	4.48071	Strassenlauf	Flat run
1999	Walliseller Lauf	m	1945	54	M50	10	0.0247558	15.9895	4.44154	Strassenlauf	Flat run
1999	Walliseller Lauf	m	1966	33	M30	10	0.0248032	15.9589	4.43304	Strassenlauf	Flat run
1999	Walliseller Lauf	m	1970	29	M25	10	0.0249433	15.8693	4.40815	Strassenlauf	Flat run
1999	Walliseller Lauf	m	1964	35	M35	10	0.0250185	15.8216	4.39489	Strassenlauf	Flat run
1999	Walliseller Lauf	m	1972	27	M25	10	0.0250324	15.8128	4.39245	Strassenlauf	Flat run
1999	Walliseller Lauf	m	1966	33	M30	10	0.0250787	15.7836	4.38435	Strassenlauf	Flat run
1999	Walliseller Lauf	m	1966	33	M30	10	0.025287	15.6536	4.34822	Strassenlauf	Flat run
1999	Walliseller Lauf	m	1975	24	M20	10	0.0253843	15.5937	4.33157	Strassenlauf	Flat run
1999	Walliseller Lauf	m	1959	40	M40	10	0.0253958	15.5865	4.3296	Strassenlauf	Flat run
1999	Walliseller Lauf	m	1976	23	M20	10	0.0254097	15.578	4.32723	Strassenlauf	Flat run
1999	Walliseller Lauf	m	1961	38	M35	10	0.0254329	15.5638	4.32329	Strassenlauf	Flat run
1999	Walliseller Lauf	m	1944	55	M55	10	0.0254745	15.5384	4.31622	Strassenlauf	Flat run
1999	Walliseller Lauf	m	1957	42	M40	10	0.0255729	15.4786	4.29962	Strassenlauf	Flat run
1999	Walliseller Lauf	m	1962	37	M35	10	0.0256412	15.4374	4.28816	Strassenlauf	Flat run
1999	Walliseller Lauf	m	1956	43	M40	10	0.0257743	15.3577	4.26602	Strassenlauf	Flat run
1999	Walliseller Lauf	m	1981	18	M18	10	0.0258519	15.3116	4.25322	Strassenlauf	Flat run
1999	Walliseller Lauf	m	1957	42	M40	10	0.0258808	15.2945	4.24847	Strassenlauf	Flat run
1999	Walliseller Lauf	m	1964	35	M35	10	0.025897	15.2849	4.24581	Strassenlauf	Flat run
1999	Walliseller Lauf	m	1937	62	M60	10	0.0259201	15.2713	4.24202	Strassenlauf	Flat run
1999	Walliseller Lauf	m	1982	17	M18	10	0.0259317	15.2644	4.24012	Strassenlauf	Flat run
1999	Walliseller Lauf	m	1967	32	M30	10	0.0261632	15.1294	4.20261	Strassenlauf	Flat run
1999	Walliseller Lauf	m	1967	32	M30	10	0.0261863	15.116	4.1989	Strassenlauf	Flat run
1999	Walliseller Lauf	m	1944	55	M55	10	0.0262037	15.106	4.19611	Strassenlauf	Flat run
1999	Walliseller Lauf	m	1957	42	M40	10	0.0262234	15.0947	4.19296	Strassenlauf	Flat run
1999	Walliseller Lauf	m	1962	37	M35	10	0.0262697	15.0681	4.18558	Strassenlauf	Flat run
[truncated: 336,807+ more rows]

## Sheet: Halbmarathon
Austragungsjahr	Name Wettkampf	Geschlecht (m/w)	Jahrgang Läufer	Alter Läufer (Jahre)	Age group	Distanz (km)	Laufzeit (h:m:s,ms)	Geschwindigkeit (km/h)	Geschwindigkeit (m/s)	Art des Laufes (Strassenlauf/ Trail)	Flat run/ Mountain
1999	Winterthur Marathon	m	1969	30	M30	21.1	0.0487847	18.0214	5.00593	Strassenlauf	Flat run
1999	Winterthur Marathon	m	1975	24	M20	21.1	0.0489931	17.9447	4.98464	Strassenlauf	Flat run
1999	Winterthur Marathon	m	1964	35	M35	21.1	0.0500231	17.5752	4.882	Strassenlauf	Flat run
1999	Winterthur Marathon	m	1973	26	M25	21.1	0.0505093	17.406	4.83501	Strassenlauf	Flat run
1999	Winterthur Marathon	m	1965	34	M30	21.1	0.0506829	17.3464	4.81845	Strassenlauf	Flat run
1999	Winterthur Marathon	m	1972	27	M25	21.1	0.0511343	17.1933	4.77592	Strassenlauf	Flat run
1999	Winterthur Marathon	m	1954	45	M45	21.1	0.0523032	16.809	4.66917	Strassenlauf	Flat run
1999	Winterthur Marathon	m	1954	45	M45	21.1	0.052338	16.7979	4.66608	Strassenlauf	Flat run
1999	Winterthur Marathon	m	1968	31	M30	21.1	0.0539468	16.2969	4.52693	Strassenlauf	Flat run
1999	Winterthur Marathon	m	1970	29	M25	21.1	0.0540162	16.276	4.52111	Strassenlauf	Flat run
1999	Winterthur Marathon	m	1963	36	M35	21.1	0.0540278	16.2725	4.52014	Strassenlauf	Flat run
1999	Winterthur Marathon	m	1954	45	M45	21.1	0.0540509	16.2655	4.5182	Strassenlauf	Flat run
1999	Winterthur Marathon	m	1948	51	M50	21.1	0.0543171	16.1858	4.49606	Strassenlauf	Flat run
1999	Winterthur Marathon	m	1965	34	M30	21.1	0.0555093	15.8382	4.3995	Strassenlauf	Flat run
1999	Winterthur Marathon	m	1951	48	M45	21.1	0.0556366	15.802	4.38943	Strassenlauf	Flat run
1999	Winterthur Marathon	m	1981	18	M18	21.1	0.0562731	15.6232	4.33978	Strassenlauf	Flat run
1999	Winterthur Marathon	m	1963	36	M35	21.1	0.0564583	15.572	4.32554	Strassenlauf	Flat run
1999	Winterthur Marathon	m	1967	32	M30	21.1	0.0564931	15.5624	4.32288	Strassenlauf	Flat run
1999	Winterthur Marathon	m	1959	40	M40	21.1	0.0567593	15.4894	4.30261	Strassenlauf	Flat run
1999	Winterthur Marathon	m	1961	38	M35	21.1	0.056875	15.4579	4.29385	Strassenlauf	Flat run
1999	Winterthur Marathon	m	1937	62	M60	21.1	0.0572685	15.3517	4.26435	Strassenlauf	Flat run
1999	Winterthur Marathon	m	1952	47	M45	21.1	0.0574074	15.3145	4.25403	Strassenlauf	Flat run
1999	Winterthur Marathon	m	1962	37	M35	21.1	0.0576273	15.2561	4.2378	Strassenlauf	Flat run
1999	Winterthur Marathon	m	1971	28	M25	21.1	0.0578009	15.2103	4.22507	Strassenlauf	Flat run
1999	Winterthur Marathon	m	1967	32	M30	21.1	0.0578356	15.2011	4.22253	Strassenlauf	Flat run
1999	Winterthur Marathon	m	1947	52	M50	21.1	0.0578472	15.1981	4.22169	Strassenlauf	Flat run
1999	Winterthur Marathon	m	1951	48	M45	21.1	0.0578935	15.1859	4.21831	Strassenlauf	Flat run
1999	Winterthur Marathon	m	1953	46	M45	21.1	0.058287	15.0834	4.18983	Strassenlauf	Flat run
1999	Winterthur Marathon	m	1967	32	M30	21.1	0.0583565	15.0655	4.18485	Strassenlauf	Flat run
1999	Winterthur Marathon	m	1950	49	M45	21.1	0.0583565	15.0655	4.18485	Strassenlauf	Flat run
1999	Winterthur Marathon	m	1963	36	M35	21.1	0.0584375	15.0446	4.17905	Strassenlauf	Flat run
1999	Winterthur Marathon	m	1968	31	M30	21.1	0.0587037	14.9763	4.16009	Strassenlauf	Flat run
1999	Winterthur Marathon	m	1950	49	M45	21.1	0.0588542	14.9381	4.14946	Strassenlauf	Flat run
1999	Winterthur Marathon	m	1950	49	M45	21.1	0.0589352	14.9175	4.14375	Strassenlauf	Flat run
1999	Winterthur Marathon	m	1954	45	M45	21.1	0.0591204	14.8708	4.13078	Strassenlauf	Flat run
1999	Winterthur Marathon	m	1951	48	M45	21.1	0.0593287	14.8186	4.11627	Strassenlauf	Flat run
1999	Winterthur Marathon	m	1968	31	M30	21.1	0.0593403	14.8157	4.11547	Strassenlauf	Flat run
1999	Winterthur Marathon	m	1945	54	M50	21.1	0.0593634	14.8099	4.11386	Strassenlauf	Flat run
1999	Winterthur Marathon	m	1968	31	M30	21.1	0.0596412	14.7409	4.0947	Strassenlauf	Flat run
1999	Winterthur Marathon	m	1962	37	M35	21.1	0.0598264	14.6953	4.08203	Strassenlauf	Flat run
1999	Winterthur Marathon	m	1964	35	M35	21.1	0.0601736	14.6105	4.05847	Strassenlauf	Flat run
1999	Winterthur Marathon	m	1983	16	M18	21.1	0.0603356	14.5713	4.04757	Strassenlauf	Flat run
1999	Winterthur Marathon	m	1970	29	M25	21.1	0.0603356	14.5713	4.04757	Strassenlauf	Flat run
1999	Winterthur Marathon	m	1967	32	M30	21.1	0.0604167	14.5517	4.04215	Strassenlauf	Flat run
1999	Winterthur Marathon	m	1964	35	M35	21.1	0.0604514	14.5434	4.03982	Strassenlauf	Flat run
1999	Winterthur Marathon	m	1954	45	M45	21.1	0.0606019	14.5073	4.02979	Strassenlauf	Flat run
1999	Winterthur Marathon	m	1968	31	M30	21.1	0.0608102	14.4576	4.01599	Strassenlauf	Flat run
1999	Winterthur Marathon	m	1957	42	M40	21.1	0.0608449	14.4493	4.0137	Strassenlauf	Flat run
1999	Winterthur Marathon	m	1976	23	M20	21.1	0.0613542	14.3294	3.98038	Strassenlauf	Flat run
1999	Winterthur Marathon	m	1956	43	M40	21.1	0.0615972	14.2728	3.96467	Strassenlauf	Flat run
1999	Winterthur Marathon	m	1953	46	M45	21.1	0.0620602	14.1664	3.9351	Strassenlauf	Flat run
1999	Winterthur Marathon	m	1965	34	M30	21.1	0.0628125	13.9967	3.88797	Strassenlauf	Flat run
1999	Winterthur Marathon	m	1964	35	M35	21.1	0.0628935	13.9787	3.88296	Strassenlauf	Flat run
1999	Winterthur Marathon	m	1984	15	M18	21.1	0.0629282	13.9709	3.88082	Strassenlauf	Flat run
1999	Winterthur Marathon	m	1983	16	M18	21.1	0.0629282	13.9709	3.88082	Strassenlauf	Flat run
1999	Winterthur Marathon	m	1964	35	M35	21.1	0.0631713	13.9172	3.86588	Strassenlauf	Flat run
1999	Winterthur Marathon	m	1967	32	M30	21.1	0.0631829	13.9146	3.86518	Strassenlauf	Flat run
1999	Winterthur Marathon	m	1961	38	M35	21.1	0.0637616	13.7883	3.8301	Strassenlauf	Flat run
1999	Winterthur Marathon	m	1970	29	M25	21.1	0.0638194	13.7758	3.82662	Strassenlauf	Flat run
1999	Winterthur Marathon	m	1943	56	M55	21.1	0.063831	13.7733	3.82593	Strassenlauf	Flat run
1999	Winterthur Marathon	m	1955	44	M40	21.1	0.0639931	13.7385	3.81624	Strassenlauf	Flat run
1999	Winterthur Marathon	m	1961	38	M35	21.1	0.0640741	13.7211	3.81142	Strassenlauf	Flat run
1999	Winterthur Marathon	m	1961	38	M35	21.1	0.0642361	13.6865	3.8018	Strassenlauf	Flat run
1999	Winterthur Marathon	m	1956	43	M40	21.1	0.0642477	13.684	3.80112	Strassenlauf	Flat run
1999	Winterthur Marathon	m	1959	40	M40	21.1	0.064294	13.6742	3.79838	Strassenlauf	Flat run
1999	Winterthur Marathon	m	1937	62	M60	21.1	0.0643287	13.6668	3.79633	Strassenlauf	Flat run
1999	Winterthur Marathon	m	1959	40	M40	21.1	0.064375	13.657	3.7936	Strassenlauf	Flat run
1999	Winterthur Marathon	m	1968	31	M30	21.1	0.0643981	13.652	3.79224	Strassenlauf	Flat run
1999	Winterthur Marathon	m	1945	54	M50	21.1	0.0646412	13.6007	3.77798	Strassenlauf	Flat run
1999	Winterthur Marathon	m	1952	47	M45	21.1	0.065	13.5256	3.75712	Strassenlauf	Flat run
1999	Winterthur Marathon	m	1951	48	M45	21.1	0.0653009	13.4633	3.73981	Strassenlauf	Flat run
1999	Winterthur Marathon	m	1958	41	M40	21.1	0.065706	13.3803	3.71675	Strassenlauf	Flat run
1999	Winterthur Marathon	m	1970	29	M25	21.1	0.0659375	13.3333	3.7037	Strassenlauf	Flat run
1999	Winterthur Marathon	m	1933	66	M65	21.1	0.0660417	13.3123	3.69786	Strassenlauf	Flat run
1999	Winterthur Marathon	m	1932	67	M65	21.1	0.0661111	13.2983	3.69398	Strassenlauf	Flat run
1999	Winterthur Marathon	m	1956	43	M40	21.1	0.0663079	13.2589	3.68302	Strassenlauf	Flat run
1999	Winterthur Marathon	m	1976	23	M20	21.1	0.0666782	13.1852	3.66256	Strassenlauf	Flat run
1999	Winterthur Marathon	m	1960	39	M35	21.1	0.0667245	13.1761	3.66002	Strassenlauf	Flat run
1999	Winterthur Marathon	m	1964	35	M35	21.1	0.0667477	13.1715	3.65875	Strassenlauf	Flat run
1999	Winterthur Marathon	m	1962	37	M35	21.1	0.0668634	13.1487	3.65241	Strassenlauf	Flat run
1999	Winterthur Marathon	m	1981	18	M18	21.1	0.0669792	13.126	3.6461	Strassenlauf	Flat run
1999	Winterthur Marathon	m	1953	46	M45	21.1	0.0670255	13.1169	3.64358	Strassenlauf	Flat run
1999	Winterthur Marathon	m	1958	41	M40	21.1	0.0671181	13.0988	3.63856	Strassenlauf	Flat run
1999	Winterthur Marathon	m	1970	29	M25	21.1	0.0676505	12.9957	3.60992	Strassenlauf	Flat run
1999	Winterthur Marathon	m	1957	42	M40	21.1	0.0677199	12.9824	3.60622	Strassenlauf	Flat run
1999	Winterthur Marathon	m	1947	52	M50	21.1	0.0677662	12.9735	3.60376	Strassenlauf	Flat run
1999	Winterthur Marathon	m	1943	56	M55	21.1	0.0678588	12.9558	3.59884	Strassenlauf	Flat run
1999	Winterthur Marathon	m	1943	56	M55	21.1	0.068206	12.8899	3.58052	Strassenlauf	Flat run
1999	Winterthur Marathon	m	1961	38	M35	21.1	0.0683565	12.8615	3.57264	Strassenlauf	Flat run
1999	Winterthur Marathon	m	1964	35	M35	21.1	0.0684259	12.8484	3.56901	Strassenlauf	Flat run
1999	Winterthur Marathon	m	1943	56	M55	21.1	0.0685069	12.8332	3.56479	Strassenlauf	Flat run
1999	Winterthur Marathon	m	1957	42	M40	21.1	0.068669	12.803	3.55638	Strassenlauf	Flat run
1999	Winterthur Marathon	m	1945	54	M50	21.1	0.0688657	12.7664	3.54622	Strassenlauf	Flat run
1999	Winterthur Marathon	m	1963	36	M35	21.1	0.0689352	12.7535	3.54265	Strassenlauf	Flat run
1999	Winterthur Marathon	m	1951	48	M45	21.1	0.0693634	12.6748	3.52077	Strassenlauf	Flat run
1999	Winterthur Marathon	m	1949	50	M50	21.1	0.069375	12.6727	3.52019	Strassenlauf	Flat run
1999	Winterthur Marathon	m	1951	48	M45	21.1	0.0693981	12.6684	3.51901	Strassenlauf	Flat run
1999	Winterthur Marathon	m	1951	48	M45	21.1	0.0700579	12.5491	3.48587	Strassenlauf	Flat run
1999	Winterthur Marathon	m	1961	38	M35	21.1	0.0704282	12.4832	3.46754	Strassenlauf	Flat run
1999	Winterthur Marathon	m	1962	37	M35	21.1	0.0705093	12.4688	3.46356	Strassenlauf	Flat run
1999	Winterthur Marathon	m	1947	52	M50	21.1	0.0706829	12.4382	3.45505	Strassenlauf	Flat run
1999	Winterthur Marathon	m	1977	22	M20	21.1	0.0707639	12.4239	3.4511	Strassenlauf	Flat run
1999	Winterthur Marathon	m	1950	49	M45	21.1	0.0709375	12.3935	3.44265	Strassenlauf	Flat run
1999	Winterthur Marathon	m	1969	30	M30	21.1	0.0709954	12.3834	3.43984	Strassenlauf	Flat run
1999	Winterthur Marathon	m	1962	37	M35	21.1	0.0710185	12.3794	3.43872	Strassenlauf	Flat run
1999	Winterthur Marathon	m	1952	47	M45	21.1	0.0710764	12.3693	3.43592	Strassenlauf	Flat run
1999	Winterthur Marathon	m	1970	29	M25	21.1	0.0713657	12.3192	3.42199	Strassenlauf	Flat run
1999	Winterthur Marathon	m	1952	47	M45	21.1	0.0716667	12.2674	3.40762	Strassenlauf	Flat run
1999	Winterthur Marathon	m	1963	36	M35	21.1	0.0716782	12.2655	3.40707	Strassenlauf	Flat run
1999	Winterthur Marathon	m	1969	30	M30	21.1	0.0723958	12.1439	3.3733	Strassenlauf	Flat run
1999	Winterthur Marathon	m	1961	38	M35	21.1	0.0726157	12.1071	3.36309	Strassenlauf	Flat run
1999	Winterthur Marathon	m	1953	46	M45	21.1	0.0726505	12.1013	3.36148	Strassenlauf	Flat run
1999	Winterthur Marathon	m	1955	44	M40	21.1	0.072662	12.0994	3.36094	Strassenlauf	Flat run
1999	Winterthur Marathon	m	1971	28	M25	21.1	0.0726736	12.0975	3.36041	Strassenlauf	Flat run
1999	Winterthur Marathon	m	1955	44	M40	21.1	0.0728704	12.0648	3.35133	Strassenlauf	Flat run
1999	Winterthur Marathon	m	1970	29	M25	21.1	0.0729977	12.0438	3.34549	Strassenlauf	Flat run
1999	Winterthur Marathon	m	1962	37	M35	21.1	0.0734028	11.9773	3.32703	Strassenlauf	Flat run
1999	Winterthur Marathon	m	1952	47	M45	21.1	0.0738426	11.906	3.30721	Strassenlauf	Flat run
1999	Winterthur Marathon	m	1952	47	M45	21.1	0.0738426	11.906	3.30721	Strassenlauf	Flat run
1999	Winterthur Marathon	m	1965	34	M30	21.1	0.0740278	11.8762	3.29894	Strassenlauf	Flat run
1999	Winterthur Marathon	m	1957	42	M40	21.1	0.0741088	11.8632	3.29533	Strassenlauf	Flat run
1999	Winterthur Marathon	m	1977	22	M20	21.1	0.0743403	11.8262	3.28507	Strassenlauf	Flat run
1999	Winterthur Marathon	m	1945	54	M50	21.1	0.0750926	11.7078	3.25216	Strassenlauf	Flat run
1999	Winterthur Marathon	m	1952	47	M45	21.1	0.0752431	11.6844	3.24565	Strassenlauf	Flat run
1999	Winterthur Marathon	m	1969	30	M30	21.1	0.0752894	11.6772	3.24366	Strassenlauf	Flat run
1999	Winterthur Marathon	m	1952	47	M45	21.1	0.0754051	11.6592	3.23868	Strassenlauf	Flat run
1999	Winterthur Marathon	m	1966	33	M30	21.1	0.076169	11.5423	3.2062	Strassenlauf	Flat run
1999	Winterthur Marathon	m	1957	42	M40	21.1	0.076169	11.5423	3.2062	Strassenlauf	Flat run
1999	Winterthur Marathon	m	1959	40	M40	21.1	0.0764352	11.5021	3.19503	Strassenlauf	Flat run
1999	Winterthur Marathon	m	1950	49	M45	21.1	0.0767708	11.4518	3.18106	Strassenlauf	Flat run
1999	Winterthur Marathon	m	1946	53	M50	21.1	0.0770949	11.4037	3.16769	Strassenlauf	Flat run
1999	Winterthur Marathon	m	1943	56	M55	21.1	0.0773032	11.373	3.15916	Strassenlauf	Flat run
1999	Winterthur Marathon	m	1963	36	M35	21.1	0.0776852	11.317	3.14362	Strassenlauf	Flat run
1999	Winterthur Marathon	m	1950	49	M45	21.1	0.0779514	11.2784	3.13289	Strassenlauf	Flat run
1999	Winterthur Marathon	m	1947	52	M50	21.1	0.077963	11.2767	3.13242	Strassenlauf	Flat run
1999	Winterthur Marathon	m	1952	47	M45	21.1	0.0783333	11.2234	3.11761	Strassenlauf	Flat run
1999	Winterthur Marathon	m	1943	56	M55	21.1	0.0791551	11.1069	3.08525	Strassenlauf	Flat run
1999	Winterthur Marathon	m	1963	36	M35	21.1	0.0792245	11.0972	3.08254	Strassenlauf	Flat run
1999	Winterthur Marathon	m	1939	60	M60	21.1	0.0794444	11.0664	3.07401	Strassenlauf	Flat run
1999	Winterthur Marathon	m	1969	30	M30	21.1	0.0795602	11.0503	3.06954	Strassenlauf	Flat run
1999	Winterthur Marathon	m	1955	44	M40	21.1	0.0805324	10.9169	3.03248	Strassenlauf	Flat run
1999	Winterthur Marathon	m	1939	60	M60	21.1	0.0814468	10.7944	2.99844	Strassenlauf	Flat run
1999	Winterthur Marathon	m	1956	43	M40	21.1	0.0823727	10.673	2.96473	Strassenlauf	Flat run
1999	Winterthur Marathon	m	1970	29	M25	21.1	0.0825	10.6566	2.96016	Strassenlauf	Flat run
1999	Winterthur Marathon	m	1970	29	M25	21.1	0.0845139	10.4026	2.88962	Strassenlauf	Flat run
1999	Winterthur Marathon	m	1965	34	M30	21.1	0.0851273	10.3277	2.8688	Strassenlauf	Flat run
1999	Winterthur Marathon	m	1959	40	M40	21.1	0.0887384	9.9074	2.75205	Strassenlauf	Flat run
1999	Winterthur Marathon	m	1961	38	M35	21.1	0.0946296	9.29061	2.58072	Strassenlauf	Flat run
1999	Winterthur Marathon	m	1954	45	M45	21.1	0.0951505	9.23975	2.5666	Strassenlauf	Flat run
1999	Winterthur Marathon	m	1954	45	M45	21.1	0.0981134	8.96072	2.48909	Strassenlauf	Flat run
1999	Winterthur Marathon	m	1963	36	M35	21.1	0.121377	7.24325	2.01201	Strassenlauf	Flat run
1999	Winterthur Marathon	m	1966	33	M30	21.1	0.134421	6.54038	1.81677	Strassenlauf	Flat run
1999	Winterthur Marathon	m	1962	37	M35	21.1	0.143264	6.13669	1.70464	Strassenlauf	Flat run
1999	Winterthur Marathon	m	1937	62	M60	21.1	0.145046	6.06128	1.68369	Strassenlauf	Flat run
1999	Winterthur Marathon	m	1969	30	M30	21.1	0.153264	5.73629	1.59341	Strassenlauf	Flat run
1999	Winterthur Marathon	m	1933	66	M65	21.1	0.158183	5.55791	1.54386	Strassenlauf	Flat run
1999	Winterthur Marathon	w	1971	28	W25	21.1	0.0549653	15.9949	4.44304	Strassenlauf	Flat run
1999	Winterthur Marathon	w	1974	25	W25	21.1	0.0559722	15.7072	4.36311	Strassenlauf	Flat run
1999	Winterthur Marathon	w	1974	25	W25	21.1	0.0583796	15.0595	4.18319	Strassenlauf	Flat run
1999	Winterthur Marathon	w	1961	38	W35	21.1	0.0639815	13.741	3.81693	Strassenlauf	Flat run
1999	Winterthur Marathon	w	1961	38	W35	21.1	0.0643171	13.6692	3.79701	Strassenlauf	Flat run
1999	Winterthur Marathon	w	1960	39	W35	21.1	0.0644329	13.6447	3.79019	Strassenlauf	Flat run
1999	Winterthur Marathon	w	1950	49	W45	21.1	0.0646528	13.5983	3.7773	Strassenlauf	Flat run
1999	Winterthur Marathon	w	1969	30	W30	21.1	0.0666667	13.1875	3.66319	Strassenlauf	Flat run
1999	Winterthur Marathon	w	1960	39	W35	21.1	0.0667477	13.1715	3.65875	Strassenlauf	Flat run
1999	Winterthur Marathon	w	1966	33	W30	21.1	0.066794	13.1624	3.65621	Strassenlauf	Flat run
1999	Winterthur Marathon	w	1961	38	W35	21.1	0.0671875	13.0853	3.6348	Strassenlauf	Flat run
1999	Winterthur Marathon	w	1950	49	W45	21.1	0.067419	13.0403	3.62232	Strassenlauf	Flat run
1999	Winterthur Marathon	w	1979	20	W20	21.1	0.0677199	12.9824	3.60622	Strassenlauf	Flat run
1999	Winterthur Marathon	w	1963	36	W35	21.1	0.0678935	12.9492	3.597	Strassenlauf	Flat run
1999	Winterthur Marathon	w	1970	29	W25	21.1	0.0679051	12.947	3.59639	Strassenlauf	Flat run
1999	Winterthur Marathon	w	1960	39	W35	21.1	0.0685069	12.8332	3.56479	Strassenlauf	Flat run
1999	Winterthur Marathon	w	1979	20	W20	21.1	0.0693634	12.6748	3.52077	Strassenlauf	Flat run
1999	Winterthur Marathon	w	1954	45	W45	21.1	0.0696181	12.6284	3.5079	Strassenlauf	Flat run
1999	Winterthur Marathon	w	1966	33	W30	21.1	0.0701736	12.5285	3.48013	Strassenlauf	Flat run
1999	Winterthur Marathon	w	1963	36	W35	21.1	0.0704398	12.4811	3.46697	Strassenlauf	Flat run
1999	Winterthur Marathon	w	1968	31	W30	21.1	0.0718519	12.2358	3.39884	Strassenlauf	Flat run
1999	Winterthur Marathon	w	1966	33	W30	21.1	0.0719329	12.222	3.39501	Strassenlauf	Flat run
1999	Winterthur Marathon	w	1939	60	W60	21.1	0.0729514	12.0514	3.34761	Strassenlauf	Flat run
1999	Winterthur Marathon	w	1955	44	W40	21.1	0.0730093	12.0419	3.34496	Strassenlauf	Flat run
1999	Winterthur Marathon	w	1955	44	W40	21.1	0.0731597	12.0171	3.33808	Strassenlauf	Flat run
1999	Winterthur Marathon	w	1962	37	W35	21.1	0.0734722	11.966	3.32388	Strassenlauf	Flat run
1999	Winterthur Marathon	w	1953	46	W45	21.1	0.0738657	11.9022	3.30617	Strassenlauf	Flat run
1999	Winterthur Marathon	w	1952	47	W45	21.1	0.0747685	11.7585	3.26625	Strassenlauf	Flat run
1999	Winterthur Marathon	w	1955	44	W40	21.1	0.075162	11.697	3.24915	Strassenlauf	Flat run
1999	Winterthur Marathon	w	1964	35	W35	21.1	0.0752315	11.6862	3.24615	Strassenlauf	Flat run
1999	Winterthur Marathon	w	1961	38	W35	21.1	0.0752894	11.6772	3.24366	Strassenlauf	Flat run
1999	Winterthur Marathon	w	1958	41	W40	21.1	0.0759954	11.5687	3.21352	Strassenlauf	Flat run
1999	Winterthur Marathon	w	1965	34	W30	21.1	0.0764236	11.5039	3.19552	Strassenlauf	Flat run
1999	Winterthur Marathon	w	1972	27	W25	21.1	0.0767361	11.457	3.1825	Strassenlauf	Flat run
1999	Winterthur Marathon	w	1963	36	W35	21.1	0.076875	11.4363	3.17675	Strassenlauf	Flat run
1999	Winterthur Marathon	w	1951	48	W45	21.1	0.0769329	11.4277	3.17436	Strassenlauf	Flat run
1999	Winterthur Marathon	w	1957	42	W40	21.1	0.0770139	11.4157	3.17102	Strassenlauf	Flat run
1999	Winterthur Marathon	w	1949	50	W50	21.1	0.0775579	11.3356	3.14878	Strassenlauf	Flat run
1999	Winterthur Marathon	w	1954	45	W45	21.1	0.0777662	11.3053	3.14035	Strassenlauf	Flat run
1999	Winterthur Marathon	w	1946	53	W50	21.1	0.078206	11.2417	3.12269	Strassenlauf	Flat run
1999	Winterthur Marathon	w	1955	44	W40	21.1	0.0783912	11.2151	3.11531	Strassenlauf	Flat run
1999	Winterthur Marathon	w	1952	47	W45	21.1	0.0784028	11.2135	3.11485	Strassenlauf	Flat run
1999	Winterthur Marathon	w	1958	41	W40	21.1	0.0785069	11.1986	3.11072	Strassenlauf	Flat run
1999	Winterthur Marathon	w	1960	39	W35	21.1	0.0791551	11.1069	3.08525	Strassenlauf	Flat run
1999	Winterthur Marathon	w	1938	61	W60	21.1	0.0792361	11.0955	3.08209	Strassenlauf	Flat run
1999	Winterthur Marathon	w	1966	33	W30	21.1	0.0803472	10.9421	3.03947	Strassenlauf	Flat run
1999	Winterthur Marathon	w	1955	44	W40	21.1	0.0804514	10.9279	3.03553	Strassenlauf	Flat run
1999	Winterthur Marathon	w	1949	50	W50	21.1	0.0807407	10.8888	3.02466	Strassenlauf	Flat run
1999	Winterthur Marathon	w	1960	39	W35	21.1	0.081331	10.8097	3.0027	Strassenlauf	Flat run
1999	Winterthur Marathon	w	1975	24	W20	21.1	0.0814468	10.7944	2.99844	Strassenlauf	Flat run
1999	Winterthur Marathon	w	1955	44	W40	21.1	0.0826968	10.6312	2.95311	Strassenlauf	Flat run
1999	Winterthur Marathon	w	1954	45	W45	21.1	0.0829398	10.6001	2.94446	Strassenlauf	Flat run
1999	Winterthur Marathon	w	1973	26	W25	21.1	0.0839005	10.4787	2.91075	Strassenlauf	Flat run
1999	Winterthur Marathon	w	1957	42	W40	21.1	0.0844213	10.414	2.89279	Strassenlauf	Flat run
1999	Winterthur Marathon	w	1963	36	W35	21.1	0.0847106	10.3785	2.88291	Strassenlauf	Flat run
1999	Winterthur Marathon	w	1952	47	W45	21.1	0.0848843	10.3572	2.87701	Strassenlauf	Flat run
1999	Winterthur Marathon	w	1971	28	W25	21.1	0.0850694	10.3347	2.87075	Strassenlauf	Flat run
1999	Winterthur Marathon	w	1945	54	W50	21.1	0.0865509	10.1578	2.82161	Strassenlauf	Flat run
1999	Winterthur Marathon	w	1965	34	W30	21.1	0.0867824	10.1307	2.81408	Strassenlauf	Flat run
1999	Winterthur Marathon	w	1951	48	W45	21.1	0.0893171	9.8432	2.73422	Strassenlauf	Flat run
1999	Winterthur Marathon	w	1956	43	W40	21.1	0.0893403	9.84065	2.73351	Strassenlauf	Flat run
1999	Winterthur Marathon	w	1938	61	W60	21.1	0.093125	9.44072	2.62242	Strassenlauf	Flat run
1999	Winterthur Marathon	w	1961	38	W35	21.1	0.0954514	9.21062	2.55851	Strassenlauf	Flat run
1999	Winterthur Marathon	w	1933	66	W65	21.1	0.0959259	9.16506	2.54585	Strassenlauf	Flat run
1999	Bieler Lauftage	m	1968	31	M30	21.1	0.0520498	16.8909	4.69191	Strassenlauf	Flat run
1999	Bieler Lauftage	m	1967	32	M30	21.1	0.0524965	16.7471	4.65198	Strassenlauf	Flat run
1999	Bieler Lauftage	m	1945	54	M50	21.1	0.0530891	16.5602	4.60006	Strassenlauf	Flat run
1999	Bieler Lauftage	m	1964	35	M35	21.1	0.0534005	16.4637	4.57324	Strassenlauf	Flat run
1999	Bieler Lauftage	m	1973	26	M25	21.1	0.0534618	16.4448	4.56799	Strassenlauf	Flat run
1999	Bieler Lauftage	m	1970	29	M25	21.1	0.053544	16.4195	4.56098	Strassenlauf	Flat run
1999	Bieler Lauftage	m	1960	39	M35	21.1	0.0542627	16.202	4.50057	Strassenlauf	Flat run
1999	Bieler Lauftage	m	1973	26	M25	21.1	0.0544618	16.1428	4.48411	Strassenlauf	Flat run
1999	Bieler Lauftage	m	1969	30	M30	21.1	0.0549491	15.9997	4.44435	Strassenlauf	Flat run
1999	Bieler Lauftage	m	1967	32	M30	21.1	0.0550255	15.9775	4.43818	Strassenlauf	Flat run
1999	Bieler Lauftage	m	1964	35	M35	21.1	0.0552685	15.9072	4.41866	Strassenlauf	Flat run
1999	Bieler Lauftage	m	1968	31	M30	21.1	0.0553102	15.8952	4.41533	Strassenlauf	Flat run
1999	Bieler Lauftage	m	1966	33	M30	21.1	0.0563275	15.6081	4.33559	Strassenlauf	Flat run
1999	Bieler Lauftage	m	1952	47	M45	21.1	0.0566181	15.528	4.31334	Strassenlauf	Flat run
1999	Bieler Lauftage	m	1963	36	M35	21.1	0.0567477	15.4926	4.30349	Strassenlauf	Flat run
1999	Bieler Lauftage	m	1958	41	M40	21.1	0.0567801	15.4837	4.30103	Strassenlauf	Flat run
1999	Bieler Lauftage	m	1958	41	M40	21.1	0.0570475	15.4111	4.28087	Strassenlauf	Flat run
1999	Bieler Lauftage	m	1964	35	M35	21.1	0.0570926	15.399	4.27749	Strassenlauf	Flat run
1999	Bieler Lauftage	m	1969	30	M30	21.1	0.0571215	15.3912	4.27532	Strassenlauf	Flat run
1999	Bieler Lauftage	m	1962	37	M35	21.1	0.0571551	15.3821	4.27281	Strassenlauf	Flat run
1999	Bieler Lauftage	m	1969	30	M30	21.1	0.0572002	15.37	4.26944	Strassenlauf	Flat run
1999	Bieler Lauftage	m	1954	45	M45	21.1	0.0573808	15.3216	4.25601	Strassenlauf	Flat run
1999	Bieler Lauftage	m	1967	32	M30	21.1	0.0574815	15.2948	4.24855	Strassenlauf	Flat run
1999	Bieler Lauftage	m	1963	36	M35	21.1	0.057684	15.2411	4.23363	Strassenlauf	Flat run
1999	Bieler Lauftage	m	1961	38	M35	21.1	0.0577755	15.217	4.22693	Strassenlauf	Flat run
1999	Bieler Lauftage	m	1972	27	M25	21.1	0.0580336	15.1493	4.20813	Strassenlauf	Flat run
1999	Bieler Lauftage	m	1965	34	M30	21.1	0.0580706	15.1396	4.20545	Strassenlauf	Flat run
1999	Bieler Lauftage	m	1965	34	M30	21.1	0.0580741	15.1387	4.2052	Strassenlauf	Flat run
1999	Bieler Lauftage	m	1960	39	M35	21.1	0.0580903	15.1345	4.20402	Strassenlauf	Flat run
1999	Bieler Lauftage	m	1949	50	M50	21.1	0.0581134	15.1285	4.20235	Strassenlauf	Flat run
1999	Bieler Lauftage	m	1965	34	M30	21.1	0.0581227	15.1261	4.20168	Strassenlauf	Flat run
1999	Bieler Lauftage	m	1960	39	M35	21.1	0.0581597	15.1164	4.199	Strassenlauf	Flat run
1999	Bieler Lauftage	m	1957	42	M40	21.1	0.0581597	15.1164	4.199	Strassenlauf	Flat run
1999	Bieler Lauftage	m	1963	36	M35	21.1	0.058213	15.1026	4.19516	Strassenlauf	Flat run
1999	Bieler Lauftage	m	1970	29	M25	21.1	0.0583762	15.0604	4.18344	Strassenlauf	Flat run
1999	Bieler Lauftage	m	1972	27	M25	21.1	0.0585417	15.0178	4.17161	Strassenlauf	Flat run
1999	Bieler Lauftage	m	1964	35	M35	21.1	0.0586921	14.9793	4.16092	Strassenlauf	Flat run
1999	Bieler Lauftage	m	1984	15	M18	21.1	0.0587234	14.9713	4.1587	Strassenlauf	Flat run
1999	Bieler Lauftage	m	1942	57	M55	21.1	0.0590845	14.8798	4.13328	Strassenlauf	Flat run
1999	Bieler Lauftage	m	1952	47	M45	21.1	0.0591227	14.8702	4.13061	Strassenlauf	Flat run
1999	Bieler Lauftage	m	1980	19	M18	21.1	0.0591331	14.8676	4.12989	Strassenlauf	Flat run
1999	Bieler Lauftage	m	1952	47	M45	21.1	0.0593889	14.8036	4.1121	Strassenlauf	Flat run
1999	Bieler Lauftage	m	1951	48	M45	21.1	0.0594479	14.7889	4.10802	Strassenlauf	Flat run
1999	Bieler Lauftage	m	1955	44	M40	21.1	0.0594722	14.7828	4.10634	Strassenlauf	Flat run
1999	Bieler Lauftage	m	1971	28	M25	21.1	0.0596331	14.7429	4.09526	Strassenlauf	Flat run
1999	Bieler Lauftage	m	1948	51	M50	21.1	0.0597431	14.7158	4.08772	Strassenlauf	Flat run
1999	Bieler Lauftage	m	1969	30	M30	21.1	0.0599884	14.6556	4.071	Strassenlauf	Flat run
1999	Bieler Lauftage	m	1965	34	M30	21.1	0.0603322	14.5721	4.04781	Strassenlauf	Flat run
1999	Bieler Lauftage	m	1963	36	M35	21.1	0.0604896	14.5342	4.03727	Strassenlauf	Flat run
1999	Bieler Lauftage	m	1976	23	M20	21.1	0.0606215	14.5025	4.02849	Strassenlauf	Flat run
1999	Bieler Lauftage	m	1979	20	M20	21.1	0.0606644	14.4923	4.02564	Strassenlauf	Flat run
1999	Bieler Lauftage	m	1954	45	M45	21.1	0.060706	14.4824	4.02288	Strassenlauf	Flat run
1999	Bieler Lauftage	m	1967	32	M30	21.1	0.0607488	14.4722	4.02004	Strassenlauf	Flat run
1999	Bieler Lauftage	m	1970	29	M25	21.1	0.0610972	14.3896	3.99712	Strassenlauf	Flat run
1999	Bieler Lauftage	m	1952	47	M45	21.1	0.0611921	14.3673	3.99092	Strassenlauf	Flat run
1999	Bieler Lauftage	m	1952	47	M45	21.1	0.0614387	14.3097	3.97491	Strassenlauf	Flat run
1999	Bieler Lauftage	m	1972	27	M25	21.1	0.0614595	14.3048	3.97356	Strassenlauf	Flat run
1999	Bieler Lauftage	m	1966	33	M30	21.1	0.0616019	14.2718	3.96438	Strassenlauf	Flat run
1999	Bieler Lauftage	m	1955	44	M40	21.1	0.0616134	14.2691	3.96363	Strassenlauf	Flat run
1999	Bieler Lauftage	m	1963	36	M35	21.1	0.0617037	14.2482	3.95783	Strassenlauf	Flat run
1999	Bieler Lauftage	m	1972	27	M25	21.1	0.0620278	14.1738	3.93715	Strassenlauf	Flat run
1999	Bieler Lauftage	m	1968	31	M30	21.1	0.0620382	14.1714	3.93649	Strassenlauf	Flat run
1999	Bieler Lauftage	m	1954	45	M45	21.1	0.0620938	14.1587	3.93297	Strassenlauf	Flat run
1999	Bieler Lauftage	m	1967	32	M30	21.1	0.0621528	14.1453	3.92924	Strassenlauf	Flat run
1999	Bieler Lauftage	m	1946	53	M50	21.1	0.0621829	14.1384	3.92733	Strassenlauf	Flat run
1999	Bieler Lauftage	m	1959	40	M40	21.1	0.0622222	14.1295	3.92485	Strassenlauf	Flat run
1999	Bieler Lauftage	m	1973	26	M25	21.1	0.062265	14.1197	3.92215	Strassenlauf	Flat run
1999	Bieler Lauftage	m	1967	32	M30	21.1	0.0625509	14.0552	3.90423	Strassenlauf	Flat run
1999	Bieler Lauftage	m	1983	16	M18	21.1	0.0626146	14.0409	3.90026	Strassenlauf	Flat run
1999	Bieler Lauftage	m	1946	53	M50	21.1	0.0626528	14.0324	3.89788	Strassenlauf	Flat run
1999	Bieler Lauftage	m	1960	39	M35	21.1	0.0626921	14.0236	3.89543	Strassenlauf	Flat run
1999	Bieler Lauftage	m	1954	45	M45	21.1	0.0630347	13.9473	3.87426	Strassenlauf	Flat run
1999	Bieler Lauftage	m	1951	48	M45	21.1	0.0631435	13.9233	3.86759	Strassenlauf	Flat run
1999	Bieler Lauftage	m	1961	38	M35	21.1	0.063228	13.9047	3.86242	Strassenlauf	Flat run
1999	Bieler Lauftage	m	1970	29	M25	21.1	0.063309	13.8869	3.85747	Strassenlauf	Flat run
1999	Bieler Lauftage	m	1971	28	M25	21.1	0.0633345	13.8813	3.85592	Strassenlauf	Flat run
1999	Bieler Lauftage	m	1974	25	M25	21.1	0.0633437	13.8793	3.85536	Strassenlauf	Flat run
1999	Bieler Lauftage	m	1962	37	M35	21.1	0.0634456	13.857	3.84917	Strassenlauf	Flat run
1999	Bieler Lauftage	m	1956	43	M40	21.1	0.0634792	13.8497	3.84714	Strassenlauf	Flat run
1999	Bieler Lauftage	m	1951	48	M45	21.1	0.0636262	13.8177	3.83825	Strassenlauf	Flat run
1999	Bieler Lauftage	m	1959	40	M40	21.1	0.0637778	13.7848	3.82912	Strassenlauf	Flat run
1999	Bieler Lauftage	m	1966	33	M30	21.1	0.0639306	13.7519	3.81997	Strassenlauf	Flat run
1999	Bieler Lauftage	m	1939	60	M60	21.1	0.0639595	13.7457	3.81824	Strassenlauf	Flat run
1999	Bieler Lauftage	m	1968	31	M30	21.1	0.0639699	13.7434	3.81762	Strassenlauf	Flat run
1999	Bieler Lauftage	m	1976	23	M20	21.1	0.0639745	13.7424	3.81735	Strassenlauf	Flat run
1999	Bieler Lauftage	m	1965	34	M30	21.1	0.0640984	13.7159	3.80997	Strassenlauf	Flat run
1999	Bieler Lauftage	m	1941	58	M55	21.1	0.0641447	13.706	3.80722	Strassenlauf	Flat run
1999	Bieler Lauftage	m	1964	35	M35	21.1	0.0643877	13.6543	3.79285	Strassenlauf	Flat run
1999	Bieler Lauftage	m	1960	39	M35	21.1	0.0645417	13.6217	3.7838	Strassenlauf	Flat run
1999	Bieler Lauftage	m	1960	39	M35	21.1	0.0646516	13.5985	3.77737	Strassenlauf	Flat run
1999	Bieler Lauftage	m	1965	34	M30	21.1	0.0647222	13.5837	3.77325	Strassenlauf	Flat run
1999	Bieler Lauftage	m	1961	38	M35	21.1	0.0647465	13.5786	3.77183	Strassenlauf	Flat run
1999	Bieler Lauftage	m	1970	29	M25	21.1	0.0647639	13.575	3.77082	Strassenlauf	Flat run
1999	Bieler Lauftage	m	1969	30	M30	21.1	0.0648322	13.5607	3.76685	Strassenlauf	Flat run
1999	Bieler Lauftage	m	1964	35	M35	21.1	0.0650023	13.5252	3.75699	Strassenlauf	Flat run
1999	Bieler Lauftage	m	1972	27	M25	21.1	0.0650405	13.5172	3.75478	Strassenlauf	Flat run
1999	Bieler Lauftage	m	1954	45	M45	21.1	0.0650984	13.5052	3.75144	Strassenlauf	Flat run
1999	Bieler Lauftage	m	1964	35	M35	21.1	0.0651366	13.4973	3.74924	Strassenlauf	Flat run
1999	Bieler Lauftage	m	1978	21	M20	21.1	0.0651539	13.4937	3.74825	Strassenlauf	Flat run
1999	Bieler Lauftage	m	1948	51	M50	21.1	0.0651586	13.4927	3.74798	Strassenlauf	Flat run
1999	Bieler Lauftage	m	1976	23	M20	21.1	0.065213	13.4815	3.74485	Strassenlauf	Flat run
1999	Bieler Lauftage	m	1960	39	M35	21.1	0.0652199	13.48	3.74445	Strassenlauf	Flat run
1999	Bieler Lauftage	m	1960	39	M35	21.1	0.0654317	13.4364	3.73233	Strassenlauf	Flat run
1999	Bieler Lauftage	m	1970	29	M25	21.1	0.0654398	13.4347	3.73187	Strassenlauf	Flat run
1999	Bieler Lauftage	m	1948	51	M50	21.1	0.0654711	13.4283	3.73009	Strassenlauf	Flat run
1999	Bieler Lauftage	m	1967	32	M30	21.1	0.0657025	13.381	3.71695	Strassenlauf	Flat run
1999	Bieler Lauftage	m	1967	32	M30	21.1	0.0658252	13.3561	3.71002	Strassenlauf	Flat run
1999	Bieler Lauftage	m	1955	44	M40	21.1	0.0659803	13.3247	3.7013	Strassenlauf	Flat run
1999	Bieler Lauftage	m	1968	31	M30	21.1	0.0661887	13.2827	3.68965	Strassenlauf	Flat run
1999	Bieler Lauftage	m	1968	31	M30	21.1	0.0661887	13.2827	3.68965	Strassenlauf	Flat run
1999	Bieler Lauftage	m	1951	48	M45	21.1	0.0662072	13.279	3.68862	Strassenlauf	Flat run
1999	Bieler Lauftage	m	1953	46	M45	21.1	0.0663889	13.2427	3.67852	Strassenlauf	Flat run
1999	Bieler Lauftage	m	1946	53	M50	21.1	0.0664259	13.2353	3.67647	Strassenlauf	Flat run
1999	Bieler Lauftage	m	1948	51	M50	21.1	0.0664537	13.2298	3.67493	Strassenlauf	Flat run
1999	Bieler Lauftage	m	1956	43	M40	21.1	0.0664769	13.2252	3.67365	Strassenlauf	Flat run
1999	Bieler Lauftage	m	1948	51	M50	21.1	0.0665116	13.2183	3.67174	Strassenlauf	Flat run
1999	Bieler Lauftage	m	1965	34	M30	21.1	0.0667037	13.1802	3.66116	Strassenlauf	Flat run
1999	Bieler Lauftage	m	1950	49	M45	21.1	0.0668287	13.1555	3.65431	Strassenlauf	Flat run
1999	Bieler Lauftage	m	1959	40	M40	21.1	0.0669051	13.1405	3.65014	Strassenlauf	Flat run
1999	Bieler Lauftage	m	1950	49	M45	21.1	0.0669236	13.1369	3.64913	Strassenlauf	Flat run
1999	Bieler Lauftage	m	1968	31	M30	21.1	0.0669549	13.1307	3.64743	Strassenlauf	Flat run
1999	Bieler Lauftage	m	1949	50	M50	21.1	0.0669572	13.1303	3.6473	Strassenlauf	Flat run
1999	Bieler Lauftage	m	1948	51	M50	21.1	0.0670289	13.1162	3.6434	Strassenlauf	Flat run
1999	Bieler Lauftage	m	1952	47	M45	21.1	0.067191	13.0846	3.63461	Strassenlauf	Flat run
1999	Bieler Lauftage	m	1960	39	M35	21.1	0.0676204	13.0015	3.61153	Strassenlauf	Flat run
1999	Bieler Lauftage	m	1973	26	M25	21.1	0.06764	12.9977	3.61048	Strassenlauf	Flat run
1999	Bieler Lauftage	m	1978	21	M20	21.1	0.0676562	12.9946	3.60961	Strassenlauf	Flat run
1999	Bieler Lauftage	m	1947	52	M50	21.1	0.0678252	12.9622	3.60062	Strassenlauf	Flat run
1999	Bieler Lauftage	m	1973	26	M25	21.1	0.0678623	12.9552	3.59866	Strassenlauf	Flat run
1999	Bieler Lauftage	m	1949	50	M50	21.1	0.06789	12.9499	3.59718	Strassenlauf	Flat run
1999	Bieler Lauftage	m	1957	42	M40	21.1	0.0678935	12.9492	3.597	Strassenlauf	Flat run
1999	Bieler Lauftage	m	1954	45	M45	21.1	0.067919	12.9443	3.59565	Strassenlauf	Flat run
1999	Bieler Lauftage	m	1946	53	M50	21.1	0.0680359	12.9221	3.58947	Strassenlauf	Flat run
1999	Bieler Lauftage	m	1943	56	M55	21.1	0.0681852	12.8938	3.58161	Strassenlauf	Flat run
1999	Bieler Lauftage	m	1943	56	M55	21.1	0.0683727	12.8584	3.57179	Strassenlauf	Flat run
1999	Bieler Lauftage	m	1963	36	M35	21.1	0.0684942	12.8356	3.56545	Strassenlauf	Flat run
1999	Bieler Lauftage	m	1964	35	M35	21.1	0.0685822	12.8192	3.56088	Strassenlauf	Flat run
1999	Bieler Lauftage	m	1956	43	M40	21.1	0.0686736	12.8021	3.55614	Strassenlauf	Flat run
1999	Bieler Lauftage	m	1956	43	M40	21.1	0.0688229	12.7743	3.54843	Strassenlauf	Flat run
1999	Bieler Lauftage	m	1938	61	M60	21.1	0.0688287	12.7733	3.54813	Strassenlauf	Flat run
1999	Bieler Lauftage	m	1943	56	M55	21.1	0.0688472	12.7698	3.54717	Strassenlauf	Flat run
1999	Bieler Lauftage	m	1938	61	M60	21.1	0.0688831	12.7632	3.54532	Strassenlauf	Flat run
1999	Bieler Lauftage	m	1962	37	M35	21.1	0.0690324	12.7356	3.53766	Strassenlauf	Flat run
1999	Bieler Lauftage	m	1955	44	M40	21.1	0.069066	12.7294	3.53594	Strassenlauf	Flat run
1999	Bieler Lauftage	m	1954	45	M45	21.1	0.06914	12.7157	3.53215	Strassenlauf	Flat run
1999	Bieler Lauftage	m	1973	26	M25	21.1	0.0692593	12.6939	3.52607	Strassenlauf	Flat run
1999	Bieler Lauftage	m	1971	28	M25	21.1	0.0692685	12.6922	3.5256	Strassenlauf	Flat run
1999	Bieler Lauftage	m	1962	37	M35	21.1	0.0692708	12.6917	3.52548	Strassenlauf	Flat run
1999	Bieler Lauftage	m	1954	45	M45	21.1	0.069353	12.6767	3.5213	Strassenlauf	Flat run
1999	Bieler Lauftage	m	1950	49	M45	21.1	0.0694421	12.6604	3.51678	Strassenlauf	Flat run
1999	Bieler Lauftage	m	1962	37	M35	21.1	0.0695822	12.6349	3.50971	Strassenlauf	Flat run
1999	Bieler Lauftage	m	1945	54	M50	21.1	0.0696296	12.6263	3.50731	Strassenlauf	Flat run
1999	Bieler Lauftage	m	1963	36	M35	21.1	0.0696887	12.6156	3.50434	Strassenlauf	Flat run
1999	Bieler Lauftage	m	1958	41	M40	21.1	0.0697072	12.6123	3.50341	Strassenlauf	Flat run
1999	Bieler Lauftage	m	1962	37	M35	21.1	0.0697836	12.5985	3.49958	Strassenlauf	Flat run
1999	Bieler Lauftage	m	1952	47	M45	21.1	0.0698137	12.593	3.49807	Strassenlauf	Flat run
1999	Bieler Lauftage	m	1940	59	M55	21.1	0.0698461	12.5872	3.49645	Strassenlauf	Flat run
1999	Bieler Lauftage	m	1945	54	M50	21.1	0.0698912	12.5791	3.49419	Strassenlauf	Flat run
1999	Bieler Lauftage	m	1962	37	M35	21.1	0.0699537	12.5678	3.49107	Strassenlauf	Flat run
1999	Bieler Lauftage	m	1958	41	M40	21.1	0.0700394	12.5525	3.4868	Strassenlauf	Flat run
1999	Bieler Lauftage	m	1955	44	M40	21.1	0.070044	12.5516	3.48657	Strassenlauf	Flat run
1999	Bieler Lauftage	m	1964	35	M35	21.1	0.0700891	12.5436	3.48432	Strassenlauf	Flat run
1999	Bieler Lauftage	m	1972	27	M25	21.1	0.0701042	12.5409	3.48357	Strassenlauf	Flat run
1999	Bieler Lauftage	m	1963	36	M35	21.1	0.0701192	12.5382	3.48283	Strassenlauf	Flat run
1999	Bieler Lauftage	m	1964	35	M35	21.1	0.0701516	12.5324	3.48122	Strassenlauf	Flat run
1999	Bieler Lauftage	m	1949	50	M50	21.1	0.0703715	12.4932	3.47034	Strassenlauf	Flat run
1999	Bieler Lauftage	m	1964	35	M35	21.1	0.0707106	12.4333	3.45369	Strassenlauf	Flat run
1999	Bieler Lauftage	m	1958	41	M40	21.1	0.070765	12.4237	3.45104	Strassenlauf	Flat run
1999	Bieler Lauftage	m	1951	48	M45	21.1	0.0710463	12.3746	3.43738	Strassenlauf	Flat run
1999	Bieler Lauftage	m	1953	46	M45	21.1	0.0710914	12.3667	3.4352	Strassenlauf	Flat run
1999	Bieler Lauftage	m	1943	56	M55	21.1	0.07136	12.3202	3.42227	Strassenlauf	Flat run
1999	Bieler Lauftage	m	#VALUE!	#VALUE!	#VALUE!	21.1	0.0715093	12.2944	3.41512	Strassenlauf	Flat run
1999	Bieler Lauftage	m	1937	62	M60	21.1	0.0716782	12.2655	3.40707	Strassenlauf	Flat run
1999	Bieler Lauftage	m	1974	25	M25	21.1	0.0717118	12.2597	3.40548	Strassenlauf	Flat run
1999	Bieler Lauftage	m	1954	45	M45	21.1	0.0719155	12.225	3.39583	Strassenlauf	Flat run
1999	Bieler Lauftage	m	1958	41	M40	21.1	0.072125	12.1895	3.38597	Strassenlauf	Flat run
1999	Bieler Lauftage	m	1961	38	M35	21.1	0.072191	12.1783	3.38287	Strassenlauf	Flat run
1999	Bieler Lauftage	m	1961	38	M35	21.1	0.0722778	12.1637	3.37881	Strassenlauf	Flat run
1999	Bieler Lauftage	m	1974	25	M25	21.1	0.0723519	12.1513	3.37535	Strassenlauf	Flat run
1999	Bieler Lauftage	m	1960	39	M35	21.1	0.0723738	12.1476	3.37433	Strassenlauf	Flat run
1999	Bieler Lauftage	m	1959	40	M40	21.1	0.0724097	12.1416	3.37265	Strassenlauf	Flat run
1999	Bieler Lauftage	m	1952	47	M45	21.1	0.0725868	12.1119	3.36443	Strassenlauf	Flat run
1999	Bieler Lauftage	m	1950	49	M45	21.1	0.0725995	12.1098	3.36384	Strassenlauf	Flat run
1999	Bieler Lauftage	m	1964	35	M35	21.1	0.0726296	12.1048	3.36244	Strassenlauf	Flat run
1999	Bieler Lauftage	m	1938	61	M60	21.1	0.0726447	12.1023	3.36175	Strassenlauf	Flat run
1999	Bieler Lauftage	m	1950	49	M45	21.1	0.0726817	12.0961	3.36003	Strassenlauf	Flat run
1999	Bieler Lauftage	m	1973	26	M25	21.1	0.072809	12.075	3.35416	Strassenlauf	Flat run
1999	Bieler Lauftage	m	1953	46	M45	21.1	0.0728472	12.0686	3.3524	Strassenlauf	Flat run
1999	Bieler Lauftage	m	1947	52	M50	21.1	0.0728981	12.0602	3.35006	Strassenlauf	Flat run
1999	Bieler Lauftage	m	1960	39	M35	21.1	0.0729711	12.0482	3.34671	Strassenlauf	Flat run
1999	Bieler Lauftage	m	1979	20	M20	21.1	0.0730035	12.0428	3.34522	Strassenlauf	Flat run
1999	Bieler Lauftage	m	1953	46	M45	21.1	0.0730567	12.034	3.34279	Strassenlauf	Flat run
1999	Bieler Lauftage	m	1942	57	M55	21.1	0.0731088	12.0255	3.3404	Strassenlauf	Flat run
1999	Bieler Lauftage	m	1955	44	M40	21.1	0.0731701	12.0154	3.3376	Strassenlauf	Flat run
1999	Bieler Lauftage	m	1966	33	M30	21.1	0.0731887	12.0123	3.33676	Strassenlauf	Flat run
1999	Bieler Lauftage	m	1946	53	M50	21.1	0.0731933	12.0116	3.33655	Strassenlauf	Flat run
1999	Bieler Lauftage	m	1946	53	M50	21.1	0.0733009	11.9939	3.33165	Strassenlauf	Flat run
1999	Bieler Lauftage	m	1952	47	M45	21.1	0.0733044	11.9934	3.33149	Strassenlauf	Flat run
1999	Bieler Lauftage	m	1983	16	M18	21.1	0.0733148	11.9917	3.33102	Strassenlauf	Flat run
1999	Bieler Lauftage	m	1973	26	M25	21.1	0.0734433	11.9707	3.32519	Strassenlauf	Flat run
1999	Bieler Lauftage	m	1956	43	M40	21.1	0.0736238	11.9413	3.31704	Strassenlauf	Flat run
1999	Bieler Lauftage	m	1949	50	M50	21.1	0.0737211	11.9256	3.31266	Strassenlauf	Flat run
1999	Bieler Lauftage	m	1950	49	M45	21.1	0.0738681	11.9019	3.30607	Strassenlauf	Flat run
1999	Bieler Lauftage	m	1944	55	M55	21.1	0.0739097	11.8951	3.30421	Strassenlauf	Flat run
1999	Bieler Lauftage	m	1971	28	M25	21.1	0.0740359	11.8749	3.29858	Strassenlauf	Flat run
1999	Bieler Lauftage	m	1960	39	M35	21.1	0.0742824	11.8355	3.28763	Strassenlauf	Flat run
1999	Bieler Lauftage	m	1951	48	M45	21.1	0.0742998	11.8327	3.28686	Strassenlauf	Flat run
1999	Bieler Lauftage	m	1962	37	M35	21.1	0.0743102	11.831	3.2864	Strassenlauf	Flat run
1999	Bieler Lauftage	m	1957	42	M40	21.1	0.074463	11.8068	3.27966	Strassenlauf	Flat run
1999	Bieler Lauftage	m	1957	42	M40	21.1	0.0745162	11.7983	3.27731	Strassenlauf	Flat run
1999	Bieler Lauftage	m	1951	48	M45	21.1	0.0745463	11.7936	3.27599	Strassenlauf	Flat run
1999	Bieler Lauftage	m	1953	46	M45	21.1	0.0746944	11.7702	3.26949	Strassenlauf	Flat run
1999	Bieler Lauftage	m	1949	50	M50	21.1	0.0747303	11.7645	3.26792	Strassenlauf	Flat run
1999	Bieler Lauftage	m	1966	33	M30	21.1	0.0750093	11.7208	3.25577	Strassenlauf	Flat run
1999	Bieler Lauftage	m	1959	40	M40	21.1	0.0752211	11.6878	3.2466	Strassenlauf	Flat run
1999	Bieler Lauftage	m	1959	40	M40	21.1	0.0753079	11.6743	3.24286	Strassenlauf	Flat run
1999	Bieler Lauftage	m	1951	48	M45	21.1	0.0754213	11.6567	3.23798	Strassenlauf	Flat run
1999	Bieler Lauftage	m	1944	55	M55	21.1	0.0754433	11.6533	3.23704	Strassenlauf	Flat run
1999	Bieler Lauftage	m	1942	57	M55	21.1	0.0754803	11.6476	3.23545	Strassenlauf	Flat run
1999	Bieler Lauftage	m	1957	42	M40	21.1	0.0755243	11.6408	3.23357	Strassenlauf	Flat run
1999	Bieler Lauftage	m	1948	51	M50	21.1	0.076184	11.54	3.20557	Strassenlauf	Flat run
1999	Bieler Lauftage	m	1944	55	M55	21.1	0.0762697	11.5271	3.20197	Strassenlauf	Flat run
1999	Bieler Lauftage	m	1932	67	M65	21.1	0.0762917	11.5238	3.20104	Strassenlauf	Flat run
1999	Bieler Lauftage	m	1956	43	M40	21.1	0.0764294	11.503	3.19528	Strassenlauf	Flat run
1999	Bieler Lauftage	m	1956	43	M40	21.1	0.0764757	11.496	3.19334	Strassenlauf	Flat run
1999	Bieler Lauftage	m	1946	53	M50	21.1	0.0766748	11.4662	3.18505	Strassenlauf	Flat run
1999	Bieler Lauftage	m	1969	30	M30	21.1	0.0766817	11.4651	3.18476	Strassenlauf	Flat run
1999	Bieler Lauftage	m	1969	30	M30	21.1	0.076728	11.4582	3.18284	Strassenlauf	Flat run
1999	Bieler Lauftage	m	1967	32	M30	21.1	0.0769086	11.4313	3.17537	Strassenlauf	Flat run
1999	Bieler Lauftage	m	1945	54	M50	21.1	0.0770312	11.4131	3.17031	Strassenlauf	Flat run
1999	Bieler Lauftage	m	1966	33	M30	21.1	0.0770961	11.4035	3.16764	Strassenlauf	Flat run
1999	Bieler Lauftage	m	1928	71	M70	21.1	0.0771481	11.3958	3.16551	Strassenlauf	Flat run
1999	Bieler Lauftage	m	1961	38	M35	21.1	0.0773542	11.3655	3.15708	Strassenlauf	Flat run
1999	Bieler Lauftage	m	1941	58	M55	21.1	0.0778125	11.2985	3.13848	Strassenlauf	Flat run
1999	Bieler Lauftage	m	1957	42	M40	21.1	0.0779722	11.2754	3.13205	Strassenlauf	Flat run
1999	Bieler Lauftage	m	1956	43	M40	21.1	0.0780289	11.2672	3.12977	Strassenlauf	Flat run
1999	Bieler Lauftage	m	1932	67	M65	21.1	0.0780845	11.2592	3.12755	Strassenlauf	Flat run
1999	Bieler Lauftage	m	1958	41	M40	21.1	0.0783924	11.215	3.11526	Strassenlauf	Flat run
1999	Bieler Lauftage	m	1958	41	M40	21.1	0.0785069	11.1986	3.11072	Strassenlauf	Flat run
1999	Bieler Lauftage	m	1936	63	M60	21.1	0.0785903	11.1867	3.10742	Strassenlauf	Flat run
1999	Bieler Lauftage	m	1941	58	M55	21.1	0.0786343	11.1805	3.10568	Strassenlauf	Flat run
1999	Bieler Lauftage	m	1972	27	M25	21.1	0.0786725	11.175	3.10417	Strassenlauf	Flat run
1999	Bieler Lauftage	m	1968	31	M30	21.1	0.0790104	11.1272	3.0909	Strassenlauf	Flat run
1999	Bieler Lauftage	m	1935	64	M60	21.1	0.0791725	11.1045	3.08457	Strassenlauf	Flat run
1999	Bieler Lauftage	m	1960	39	M35	21.1	0.0793681	11.0771	3.07697	Strassenlauf	Flat run
1999	Bieler Lauftage	m	1957	42	M40	21.1	0.0796586	11.0367	3.06575	Strassenlauf	Flat run
1999	Bieler Lauftage	m	1947	52	M50	21.1	0.0796979	11.0312	3.06423	Strassenlauf	Flat run
1999	Bieler Lauftage	m	1926	73	M70	21.1	0.0809792	10.8567	3.01575	Strassenlauf	Flat run
1999	Bieler Lauftage	m	1954	45	M45	21.1	0.0811285	10.8367	3.0102	Strassenlauf	Flat run
1999	Bieler Lauftage	m	1946	53	M50	21.1	0.0812442	10.8213	3.00591	Strassenlauf	Flat run
1999	Bieler Lauftage	m	1937	62	M60	21.1	0.0815208	10.7846	2.99571	Strassenlauf	Flat run
1999	Bieler Lauftage	m	1941	58	M55	21.1	0.0816655	10.7655	2.99041	Strassenlauf	Flat run
1999	Bieler Lauftage	m	1952	47	M45	21.1	0.0817951	10.7484	2.98567	Strassenlauf	Flat run
1999	Bieler Lauftage	m	1939	60	M60	21.1	0.0820718	10.7122	2.9756	Strassenlauf	Flat run
1999	Bieler Lauftage	m	1966	33	M30	21.1	0.0824977	10.6569	2.96024	Strassenlauf	Flat run
1999	Bieler Lauftage	m	1943	56	M55	21.1	0.0825822	10.646	2.95721	Strassenlauf	Flat run
1999	Bieler Lauftage	m	1946	53	M50	21.1	0.0826829	10.633	2.95361	Strassenlauf	Flat run
1999	Bieler Lauftage	m	1968	31	M30	21.1	0.0828623	10.61	2.94722	Strassenlauf	Flat run
1999	Bieler Lauftage	m	1960	39	M35	21.1	0.0836331	10.5122	2.92005	Strassenlauf	Flat run
1999	Bieler Lauftage	m	1944	55	M55	21.1	0.0838877	10.4803	2.91119	Strassenlauf	Flat run
1999	Bieler Lauftage	m	1950	49	M45	21.1	0.0840035	10.4658	2.90718	Strassenlauf	Flat run
1999	Bieler Lauftage	m	1971	28	M25	21.1	0.084022	10.4635	2.90654	Strassenlauf	Flat run
1999	Bieler Lauftage	m	1961	38	M35	21.1	0.0856262	10.2675	2.85208	Strassenlauf	Flat run
1999	Bieler Lauftage	m	1943	56	M55	21.1	0.0864699	10.1673	2.82425	Strassenlauf	Flat run
1999	Bieler Lauftage	m	1956	43	M40	21.1	0.0870405	10.1007	2.80574	Strassenlauf	Flat run
1999	Bieler Lauftage	m	1970	29	M25	21.1	0.0870579	10.0986	2.80518	Strassenlauf	Flat run
1999	Bieler Lauftage	m	1956	43	M40	21.1	0.0880162	9.98869	2.77464	Strassenlauf	Flat run
1999	Bieler Lauftage	m	1941	58	M55	21.1	0.0884144	9.94371	2.76214	Strassenlauf	Flat run
1999	Bieler Lauftage	m	1955	44	M40	21.1	0.0886458	9.91774	2.75493	Strassenlauf	Flat run
1999	Bieler Lauftage	m	1969	30	M30	21.1	0.0887882	9.90184	2.75051	Strassenlauf	Flat run
1999	Bieler Lauftage	m	1942	57	M55	21.1	0.0891157	9.86545	2.7404	Strassenlauf	Flat run
1999	Bieler Lauftage	m	1953	46	M45	21.1	0.0891308	9.86378	2.73994	Strassenlauf	Flat run
1999	Bieler Lauftage	m	1956	43	M40	21.1	0.0891782	9.85853	2.73848	Strassenlauf	Flat run
1999	Bieler Lauftage	m	1949	50	M50	21.1	0.0895613	9.81636	2.72677	Strassenlauf	Flat run
1999	Bieler Lauftage	m	1962	37	M35	21.1	0.0895961	9.81256	2.72571	Strassenlauf	Flat run
1999	Bieler Lauftage	m	1941	58	M55	21.1	0.0900972	9.75798	2.71055	Strassenlauf	Flat run
1999	Bieler Lauftage	m	1960	39	M35	21.1	0.0902581	9.74058	2.70572	Strassenlauf	Flat run
1999	Bieler Lauftage	m	1936	63	M60	21.1	0.0908553	9.67656	2.68793	Strassenlauf	Flat run
1999	Bieler Lauftage	m	1964	35	M35	21.1	0.0937917	9.37361	2.60378	Strassenlauf	Flat run
1999	Bieler Lauftage	m	1959	40	M40	21.1	0.0955093	9.20504	2.55696	Strassenlauf	Flat run
1999	Bieler Lauftage	m	1940	59	M55	21.1	0.0957558	9.18134	2.55037	Strassenlauf	Flat run
1999	Bieler Lauftage	m	1939	60	M60	21.1	0.0957569	9.18123	2.55034	Strassenlauf	Flat run
1999	Bieler Lauftage	m	1924	75	M75	21.1	0.0965058	9.10999	2.53055	Strassenlauf	Flat run
1999	Bieler Lauftage	m	1980	19	M18	21.1	0.0965312	9.10759	2.52989	Strassenlauf	Flat run
1999	Bieler Lauftage	m	1944	55	M55	21.1	0.0998056	8.80879	2.44689	Strassenlauf	Flat run
1999	Bieler Lauftage	m	1983	16	M18	21.1	0.10186	8.63113	2.39754	Strassenlauf	Flat run
1999	Bieler Lauftage	m	1936	63	M60	21.1	0.102029	8.61684	2.39357	Strassenlauf	Flat run
1999	Bieler Lauftage	m	1933	66	M65	21.1	0.108002	8.14026	2.26118	Strassenlauf	Flat run
1999	Bieler Lauftage	w	1969	30	W30	21.1	0.0605255	14.5256	4.03488	Strassenlauf	Flat run
1999	Bieler Lauftage	w	1952	47	W45	21.1	0.0633391	13.8803	3.85564	Strassenlauf	Flat run
1999	Bieler Lauftage	w	1978	21	W20	21.1	0.0646181	13.6056	3.77933	Strassenlauf	Flat run
1999	Bieler Lauftage	w	1972	27	W25	21.1	0.0648484	13.5573	3.76591	Strassenlauf	Flat run
1999	Bieler Lauftage	w	1966	33	W30	21.1	0.065441	13.4345	3.73181	Strassenlauf	Flat run
1999	Bieler Lauftage	w	1973	26	W25	21.1	0.066375	13.2454	3.67929	Strassenlauf	Flat run
1999	Bieler Lauftage	w	1954	45	W45	21.1	0.0685625	12.8229	3.5619	Strassenlauf	Flat run
1999	Bieler Lauftage	w	1959	40	W40	21.1	0.0687894	12.7806	3.55016	Strassenlauf	Flat run
1999	Bieler Lauftage	w	1952	47	W45	21.1	0.0689873	12.7439	3.53997	Strassenlauf	Flat run
1999	Bieler Lauftage	w	1948	51	W50	21.1	0.0690694	12.7287	3.53576	Strassenlauf	Flat run
1999	Bieler Lauftage	w	1971	28	W25	21.1	0.0693773	12.6722	3.52007	Strassenlauf	Flat run
1999	Bieler Lauftage	w	1951	48	W45	21.1	0.0715544	12.2867	3.41297	Strassenlauf	Flat run
1999	Bieler Lauftage	w	1962	37	W35	21.1	0.0717407	12.2548	3.4041	Strassenlauf	Flat run
1999	Bieler Lauftage	w	1969	30	W30	21.1	0.0718785	12.2313	3.39758	Strassenlauf	Flat run
1999	Bieler Lauftage	w	1963	36	W35	21.1	0.0722593	12.1668	3.37968	Strassenlauf	Flat run
1999	Bieler Lauftage	w	1971	28	W25	21.1	0.0725405	12.1197	3.36657	Strassenlauf	Flat run
1999	Bieler Lauftage	w	1971	28	W25	21.1	0.0734676	11.9667	3.32409	Strassenlauf	Flat run
1999	Bieler Lauftage	w	1956	43	W40	21.1	0.0738079	11.9116	3.30877	Strassenlauf	Flat run
1999	Bieler Lauftage	w	1949	50	W50	21.1	0.0738183	11.9099	3.3083	Strassenlauf	Flat run
1999	Bieler Lauftage	w	1955	44	W40	21.1	0.0742049	11.8478	3.29106	Strassenlauf	Flat run
1999	Bieler Lauftage	w	1945	54	W50	21.1	0.0746562	11.7762	3.27117	Strassenlauf	Flat run
1999	Bieler Lauftage	w	1962	37	W35	21.1	0.0748634	11.7436	3.26211	Strassenlauf	Flat run
1999	Bieler Lauftage	w	1961	38	W35	21.1	0.0752546	11.6826	3.24516	Strassenlauf	Flat run
1999	Bieler Lauftage	w	1972	27	W25	21.1	0.0753438	11.6687	3.24132	Strassenlauf	Flat run
1999	Bieler Lauftage	w	1949	50	W50	21.1	0.0753646	11.6655	3.24042	Strassenlauf	Flat run
1999	Bieler Lauftage	w	1968	31	W30	21.1	0.0756424	11.6227	3.22852	Strassenlauf	Flat run
1999	Bieler Lauftage	w	1955	44	W40	21.1	0.076765	11.4527	3.1813	Strassenlauf	Flat run
1999	Bieler Lauftage	w	1968	31	W30	21.1	0.077125	11.3992	3.16646	Strassenlauf	Flat run
1999	Bieler Lauftage	w	1971	28	W25	21.1	0.0776181	11.3268	3.14634	Strassenlauf	Flat run
1999	Bieler Lauftage	w	1967	32	W30	21.1	0.0779062	11.2849	3.1347	Strassenlauf	Flat run
1999	Bieler Lauftage	w	1964	35	W35	21.1	0.0781921	11.2437	3.12324	Strassenlauf	Flat run
1999	Bieler Lauftage	w	1964	35	W35	21.1	0.0782731	11.232	3.12001	Strassenlauf	Flat run
1999	Bieler Lauftage	w	1946	53	W50	21.1	0.0787813	11.1596	3.09989	Strassenlauf	Flat run
1999	Bieler Lauftage	w	1966	33	W30	21.1	0.0788044	11.1563	3.09898	Strassenlauf	Flat run
1999	Bieler Lauftage	w	1970	29	W25	21.1	0.0789815	11.1313	3.09203	Strassenlauf	Flat run
1999	Bieler Lauftage	w	1966	33	W30	21.1	0.0797824	11.0196	3.06099	Strassenlauf	Flat run
1999	Bieler Lauftage	w	1965	34	W30	21.1	0.0797951	11.0178	3.0605	Strassenlauf	Flat run
1999	Bieler Lauftage	w	1953	46	W45	21.1	0.0799583	10.9953	3.05425	Strassenlauf	Flat run
1999	Bieler Lauftage	w	1971	28	W25	21.1	0.0802778	10.9516	3.0421	Strassenlauf	Flat run
1999	Bieler Lauftage	w	1957	42	W40	21.1	0.0812083	10.8261	3.00724	Strassenlauf	Flat run
1999	Bieler Lauftage	w	1951	48	W45	21.1	0.0814132	10.7988	2.99967	Strassenlauf	Flat run
1999	Bieler Lauftage	w	1965	34	W30	21.1	0.0818877	10.7362	2.98229	Strassenlauf	Flat run
1999	Bieler Lauftage	w	1951	48	W45	21.1	0.0826759	10.6339	2.95386	Strassenlauf	Flat run
1999	Bieler Lauftage	w	1945	54	W50	21.1	0.0830509	10.5859	2.94052	Strassenlauf	Flat run
1999	Bieler Lauftage	w	1973	26	W25	21.1	0.0833206	10.5516	2.931	Strassenlauf	Flat run
1999	Bieler Lauftage	w	1944	55	W55	21.1	0.0839826	10.4684	2.9079	Strassenlauf	Flat run
1999	Bieler Lauftage	w	1972	27	W25	21.1	0.0856782	10.2613	2.85035	Strassenlauf	Flat run
1999	Bieler Lauftage	w	1955	44	W40	21.1	0.0858345	10.2426	2.84516	Strassenlauf	Flat run
1999	Bieler Lauftage	w	1945	54	W50	21.1	0.086044	10.2176	2.83823	Strassenlauf	Flat run
1999	Bieler Lauftage	w	1964	35	W35	21.1	0.0865451	10.1585	2.8218	Strassenlauf	Flat run
1999	Bieler Lauftage	w	1960	39	W35	21.1	0.0870451	10.1001	2.80559	Strassenlauf	Flat run
1999	Bieler Lauftage	w	1960	39	W35	21.1	0.0876412	10.0314	2.78651	Strassenlauf	Flat run
1999	Bieler Lauftage	w	1962	37	W35	21.1	0.0892025	9.85585	2.73774	Strassenlauf	Flat run
1999	Bieler Lauftage	w	1968	31	W30	21.1	0.0919097	9.56555	2.6571	Strassenlauf	Flat run
1999	Bieler Lauftage	w	1959	40	W40	21.1	0.0937014	9.38264	2.60629	Strassenlauf	Flat run
1999	Bieler Lauftage	w	1939	60	W60	21.1	0.103906	8.46115	2.35032	Strassenlauf	Flat run
1999	Bieler Lauftage	w	1958	41	W40	21.1	0.103942	8.45823	2.34951	Strassenlauf	Flat run
1999	Hallwilerseelauf	m	1979	20	M20	21.1	0.0454606	19.3391	5.37196	Strassenlauf	Flat run
1999	Hallwilerseelauf	m	1975	24	M20	21.1	0.0462303	19.0171	5.28253	Strassenlauf	Flat run
1999	Hallwilerseelauf	m	1963	36	M35	21.1	0.0470556	18.6836	5.18989	Strassenlauf	Flat run
1999	Hallwilerseelauf	m	1963	36	M35	21.1	0.0471273	18.6551	5.18198	Strassenlauf	Flat run
1999	Hallwilerseelauf	m	1965	34	M30	21.1	0.0484005	18.1644	5.04567	Strassenlauf	Flat run
1999	Hallwilerseelauf	m	1961	38	M35	21.1	0.0487986	18.0162	5.00451	Strassenlauf	Flat run
1999	Hallwilerseelauf	m	1968	31	M30	21.1	0.0488333	18.0034	5.00095	Strassenlauf	Flat run
1999	Hallwilerseelauf	m	1962	37	M35	21.1	0.0489051	17.977	4.99361	Strassenlauf	Flat run
1999	Hallwilerseelauf	m	1966	33	M30	21.1	0.0489641	17.9553	4.98759	Strassenlauf	Flat run
1999	Hallwilerseelauf	m	1974	25	M25	21.1	0.0497025	17.6886	4.91349	Strassenlauf	Flat run
1999	Hallwilerseelauf	m	1976	23	M20	21.1	0.0501296	17.5379	4.87163	Strassenlauf	Flat run
1999	Hallwilerseelauf	m	1972	27	M25	21.1	0.0504363	17.4312	4.842	Strassenlauf	Flat run
1999	Hallwilerseelauf	m	1966	33	M30	21.1	0.0506678	17.3516	4.81988	Strassenlauf	Flat run
1999	Hallwilerseelauf	m	1973	26	M25	21.1	0.0511366	17.1925	4.7757	Strassenlauf	Flat run
1999	Hallwilerseelauf	m	1962	37	M35	21.1	0.0511794	17.1781	4.7717	Strassenlauf	Flat run
1999	Hallwilerseelauf	m	1960	39	M35	21.1	0.0512269	17.1622	4.76728	Strassenlauf	Flat run
1999	Hallwilerseelauf	m	1981	18	M18	21.1	0.051485	17.0762	4.74339	Strassenlauf	Flat run
1999	Hallwilerseelauf	m	1951	48	M45	21.1	0.051515	17.0662	4.74061	Strassenlauf	Flat run
1999	Hallwilerseelauf	m	1966	33	M30	21.1	0.0515602	17.0513	4.73646	Strassenlauf	Flat run
1999	Hallwilerseelauf	m	1965	34	M30	21.1	0.0515718	17.0474	4.7354	Strassenlauf	Flat run
1999	Hallwilerseelauf	m	1959	40	M40	21.1	0.0516632	17.0173	4.72702	Strassenlauf	Flat run
1999	Hallwilerseelauf	m	1975	24	M20	21.1	0.051706	17.0032	4.72311	Strassenlauf	Flat run
1999	Hallwilerseelauf	m	1969	30	M30	21.1	0.0519132	16.9353	4.70426	Strassenlauf	Flat run
1999	Hallwilerseelauf	m	1971	28	M25	21.1	0.0520486	16.8913	4.69202	Strassenlauf	Flat run
1999	Hallwilerseelauf	m	1959	40	M40	21.1	0.0522488	16.8265	4.67404	Strassenlauf	Flat run
1999	Hallwilerseelauf	m	1964	35	M35	21.1	0.0523056	16.8083	4.66897	Strassenlauf	Flat run
1999	Hallwilerseelauf	m	1957	42	M40	21.1	0.0525926	16.7165	4.64349	Strassenlauf	Flat run
1999	Hallwilerseelauf	m	1973	26	M25	21.1	0.0526481	16.6989	4.63859	Strassenlauf	Flat run
1999	Hallwilerseelauf	m	1962	37	M35	21.1	0.052772	16.6597	4.6277	Strassenlauf	Flat run
1999	Hallwilerseelauf	m	1961	38	M35	21.1	0.0527882	16.6546	4.62628	Strassenlauf	Flat run
1999	Hallwilerseelauf	m	1957	42	M40	21.1	0.0527975	16.6517	4.62547	Strassenlauf	Flat run
[truncated: 387,557+ more rows]

## Sheet: Marathon
Austragungsjahr	Name Wettkampf	Geschlecht (m/w)	Jahrgang Läufer	Alter Läufer (Jahre)	Age group	Distanz (km)	Laufzeit (h:m:s,ms)	Geschwindigkeit (km/h)	Geschwindigkeit (m/s)	Art des Laufes (Strassenlauf/ Trail)	Flat run/ Mountain
[truncated: 232,203+ more rows]

[truncated: 1 more sheets: Ultramarathon]
